# Supplementary material for: MIGRENE: The Toolbox for Microbial and Individualized GEMs, Reactobiome and Community Network Modelling
Source: Metabolites. 2024 Feb 21;14(3):132. doi: 10.3390/metabo14030132 (PMC10972203; doi:10.3390/metabo14030132)
Supplement: Supplementary file 1 [file metabolites-14-00132-s001.zip]

Archive with 4 entries (4 files):
- supplementary Figure S1.jpg
- supplementary Figure S2.jpg
- supplementary note.pdf
- SupplementaryTable.xlsx
