# Supplementary material for: MIGRENE: The Toolbox for Microbial and Individualized GEMs, Reactobiome and Community Network Modelling
Source: Metabolites. 2024 Feb 21;14(3):132. doi: 10.3390/metabo14030132 (PMC10972203; doi:10.3390/metabo14030132)
Supplement: Supplementary file 1 [file metabolites-14-00132-s001.zip › SupplementaryTable.xlsx]

## Sheet: Supplementary Table S1
sample.ID	type	Gender	RxnRichness	FunctionalMgsRichness
ERR532389	disease	Male	3565	53
ERR527196	disease	Female	3706	110
ERR527125	normal	Female	3557	57
ERR527139	normal	Male	3848	160
ERR527150	disease	Male	3757	126
ERR528749	disease	Male	3779	127
ERR527080	normal	Female	3845	145
ERR528304	disease	Male	3456	40
ERR528337	normal	Female	3769	137
ERR527113	normal	Male	3958	180
ERR527116	normal	Male	3683	106
ERR527018	normal	Female	3731	124
ERR527209	disease	Female	3925	193
ERR527207	disease	Female	3698	88
ERR527066	normal	Female	3816	130
ERR527128	normal	Male	3839	183
ERR527147	disease	Female	3783	135
ERR527107	normal	Female	3783	140
ERR528744	disease	Female	3819	179
ERR527218	disease	Female	3695	101
ERR528314	disease	Male	3739	124
ERR527129	normal	Male	3755	105
ERR528726	disease	Male	3406	38
ERR532380	disease	Male	3744	101
ERR528748	disease	Female	3654	84
ERR527090	normal	Male	3919	180
ERR527124	normal	Female	3952	205
ERR527135	normal	Female	3743	125
ERR527071	normal	Male	3852	162
ERR527047	normal	Female	3744	136
ERR527023	normal	Male	3545	58
ERR527197	disease	Female	3716	135
ERR526291	normal	Female	3697	115
ERR528329	normal	Female	3692	114
ERR527037	normal	Male	3795	164
ERR527085	normal	Male	3769	136
ERR527088	normal	Male	3674	113
ERR528334	normal	Male	3947	210
ERR532377	normal	Male	3947	210
ERR527007	normal	Female	3819	176
ERR527132	normal	Female	3919	191
ERR528745	disease	Female	3712	111
ERR527122	normal	Male	3635	101
ERR527017	normal	Female	3679	114
ERR527046	normal	Female	3720	111
ERR532383	disease	Male	3754	125
ERR528310	disease	Male	3473	48
ERR527073	normal	Female	4040	188
ERR528735	disease	Female	3673	79
ERR527070	normal	Female	3676	117
ERR527082	normal	Female	3836	163
ERR527031	normal	Female	4014	255
ERR527121	normal	Male	3837	201
ERR527108	normal	Female	3798	198
ERR532385	disease	Female	3936	171
ERR527079	normal	Female	4030	296
ERR527089	normal	Male	3963	206
ERR527123	normal	Male	3975	218
ERR527067	normal	Male	3757	120
ERR532381	disease	Male	3799	160
ERR532620	disease	Male	3606	74
ERR527140	disease	Male	3706	110
ERR527062	normal	Female	3766	139
ERR532621	disease	Female	3795	156
ERR527144	disease	Male	3620	74
ERR528331	normal	Male	3714	127
ERR527006	normal	Male	3625	105
ERR527026	normal	Male	3743	145
ERR527045	normal	Male	3627	96
ERR532394	disease	Male	3805	144
ERR527206	disease	Male	3583	61
ERR528307	disease	Male	3512	53
ERR527160	disease	Male	3587	66
ERR527181	disease	Male	3695	86
ERR527172	disease	Male	3707	92
ERR527072	normal	Male	3742	116
ERR527035	normal	Female	3650	87
ERR532390	disease	Male	3638	73
ERR532618	disease	Male	3670	81
ERR528724	disease	Male	3528	43
ERR532384	disease	Male	3642	101
ERR527136	normal	Male	3698	103
ERR528336	normal	Male	3769	147
ERR528743	disease	Male	3791	145
ERR532393	disease	Male	3625	92
ERR527127	normal	Male	3845	189
ERR527189	disease	Female	3734	97
ERR532379	disease	Male	3558	62
ERR528324	disease	Male	3445	38
ERR527060	normal	Male	3647	94
ERR527061	normal	Male	3637	88
ERR528335	normal	Male	3639	83
ERR528746	disease	Male	3687	111
ERR528330	normal	Female	3661	95
ERR527104	normal	Female	3891	188
ERR527195	disease	Male	3684	104
ERR527096	normal	Male	3547	57
ERR527097	normal	Male	3551	55
ERR532378	disease	Male	3543	53
ERR527133	normal	Male	3937	203
ERR528312	disease	Female	3594	69
ERR527077	normal	Male	3923	100
ERR527048	normal	Male	3755	140
ERR527051	normal	Male	3643	83
ERR528322	disease	Male	3646	98
ERR527134	normal	Female	3745	125
ERR528732	disease	Male	3533	54
ERR527064	normal	Male	3639	89
ERR532619	disease	Male	3674	91
ERR527078	normal	Female	3830	157
ERR527130	normal	Male	3693	113
ERR527101	normal	Male	3718	116
ERR527042	normal	Male	3836	131
ERR527063	normal	Male	3565	73
ERR528313	disease	Male	3733	104
ERR527106	normal	Male	3856	148
ERR527159	disease	Female	3767	144
ERR527068	normal	Female	3282	23
ERR527069	normal	Female	3321	28
ERR528311	disease	Female	3783	143
ERR527030	normal	Male	3790	166
ERR528333	normal	Male	3691	112
ERR527034	normal	Male	3718	136
ERR532622	disease	Male	3514	68
ERR532623	disease	Male	3534	69
ERR527056	normal	Male	3651	84
ERR527057	normal	Male	3651	85
ERR532382	disease	Male	3886	108
ERR527027	normal	Male	3671	94
ERR527199	disease	Male	3686	104
ERR527010	normal	Male	3703	106
ERR527076	normal	Female	3943	128
ERR527040	normal	Male	3532	53
ERR527143	disease	Male	3771	144
ERR527149	disease	Male	3767	124
ERR527081	normal	Male	4134	264
ERR527094	normal	Male	3595	74
ERR527095	normal	Male	3604	74
ERR527041	normal	Male	3813	155
ERR527138	normal	Male	3682	101
ERR527098	normal	Male	3857	136
ERR532392	disease	Male	3576	72
ERR527028	normal	Male	3994	201
ERR527194	disease	Female	3720	125
ERR527187	disease	Male	3750	107
ERR527216	disease	Male	3324	32
ERR528723	disease	Male	3689	120
ERR528737	disease	Female	3685	113
ERR532391	disease	Female	3530	61
ERR527036	normal	Male	3879	161
ERR528742	disease	Male	3583	75
ERR527054	normal	Female	3731	136
ERR527055	normal	Female	3745	140
ERR527065	normal	Female	3722	134
ERR527210	disease	Male	3607	72
ERR527137	normal	Female	3471	48
ERR527154	disease	Male	3583	78
ERR528328	disease	Male	3598	87
ERR527126	normal	Female	3746	110
ERR527148	disease	Male	3889	145
ERR527183	disease	Male	3751	122
ERR527190	disease	Male	3659	101
ERR527217	disease	Male	3697	86
ERR528295	disease	Male	3926	183
ERR527032	normal	Male	3655	94
ERR527105	normal	Female	3620	72
ERR527131	normal	Male	3616	70
ERR528727	disease	Female	3716	101
ERR528728	disease	Female	3729	110
ERR527188	disease	Male	3690	109
ERR527171	disease	Male	3715	117
ERR527211	disease	Male	3747	125
ERR532388	disease	Female	3604	74
ERR527208	disease	Male	3658	80
ERR527161	disease	Female	3684	87
ERR527162	disease	Female	3688	91
ERR528725	disease	Male	3540	48
ERR527165	disease	Male	3693	115
ERR527091	normal	Male	3739	141
ERR527029	normal	Male	3785	168
ERR528332	normal	Female	3895	209
ERR527182	disease	Female	3846	163
ERR527179	disease	Female	3668	109
ERR528296	disease	Male	3644	86
ERR528303	disease	Female	3530	55
ERR527153	disease	Male	3648	91
ERR527156	disease	Male	3704	109
ERR528736	disease	Male	3444	39
ERR528747	disease	Male	3482	53
ERR527184	disease	Male	3621	67
ERR527186	disease	Male	3558	55
ERR528297	disease	Male	3737	108
ERR528327	disease	Male	3683	107
ERR527009	normal	NA	3655	104
ERR527012	normal	NA	3727	114
ERR527014	normal	NA	3714	121
ERR527016	normal	NA	3592	87
ERR527025	normal	NA	3903	175
ERR527039	normal	NA	3763	141
ERR527044	normal	NA	3977	228
ERR527050	normal	NA	3573	70
ERR527053	normal	NA	3813	169
ERR527059	normal	NA	3972	210
ERR527075	normal	NA	3661	85
ERR527084	normal	NA	3843	185
ERR527087	normal	NA	3720	120
ERR527093	normal	NA	3781	151
ERR527100	normal	NA	3726	131
ERR527103	normal	NA	3663	92
ERR527110	normal	NA	3799	164
ERR527112	normal	NA	3853	157
ERR527115	normal	NA	3762	136
ERR527118	normal	NA	3900	163
ERR527120	normal	NA	3753	139
ERR527142	disease	NA	3641	87
ERR527146	disease	NA	3773	117
ERR527152	disease	NA	3510	38
ERR527158	disease	NA	3600	83
ERR527164	disease	NA	3790	138
ERR527168	disease	NA	3552	74
ERR527170	disease	NA	3642	84
ERR527175	disease	NA	3714	119
ERR527178	disease	NA	3564	52
ERR527193	disease	NA	3606	66
ERR527201	disease	NA	3688	110
ERR527203	disease	NA	3590	78
ERR527205	disease	NA	3561	50
ERR527213	disease	NA	3715	119
ERR527215	disease	NA	3569	58
ERR528292	disease	NA	3718	85
ERR528300	disease	NA	3734	129
ERR528302	disease	NA	3362	28
ERR528319	disease	NA	3739	93
ERR528321	disease	NA	3593	87
ERR528326	disease	NA	3717	95
ERR528722	disease	NA	3813	130
ERR528731	disease	NA	3869	178
ERR528734	disease	NA	3696	104
ERR528739	disease	NA	3636	73
ERR528741	disease	NA	3502	53
ERR532387	disease	NA	3584	63

## Sheet: Supplementary Table S2
	EC	kegg ID	KO	reaction	reaction 1	logFC	P-value	Padj
rxn00568	|1.7.1.4|			(2) cpd00001 + (3) cpd00003 + cpd00013 <=> (3) cpd00004 + (5) cpd00067 + cpd00075	2 H2O + 3 NAD + NH3 <=> 3 NADH + 5 H+ + Nitrite	1.9082	9.89466e-29	1.45023e-25
rxn00569	|1.7.1.4|			(2) cpd00001 + (3) cpd00006 + cpd00013 <=> (3) cpd00005 + (5) cpd00067 + cpd00075	2 H2O + 3 TPN + NH3 <=> 3 TPNH + 5 H+ + Nitrite	1.9082	9.89466e-29	1.45023e-25
rxn14395	1.7.1.4	R00789	K17877	cpd00001 + (3) cpd00006 + cpd00985 <=> (3) cpd00005 + (3) cpd00067 + cpd00075	NH4OH + 3 NADP+ + H2O <=> Nitrite + 3 NADPH + 3 H+	1.9082	9.89466e-29	1.45023e-25
rxn03756						3.82868	1.30836e-26	1.43821e-23
rxn00333	|1.1.3.15|	R00475	K00104	cpd00007 + cpd00139 <=> cpd00025 + cpd00040	O2 + Glycolate <=> H2O2 + Glyoxylate	-0.0923851	2.49408e-24	2.1933e-21
rxn00018	|4.1.1.39|	R00024	K01601	cpd00001 + cpd00011 + cpd00871 <=> (2) cpd00067 + (2) cpd00169	H2O + CO2 + D-Ribulose 1,5-bisphosphate <=> 2 H+ + 2 3-Phosphoglycerate	0.922474	3.70935e-24	2.33e-21
rxn02251	|4.1.1.39|	R03140	K01601	cpd00007 + cpd00871 <=> (2) cpd00067 + cpd00169 + cpd00727	O2 + D-Ribulose 1,5-bisphosphate <=> 2 H+ + 3-Phosphoglycerate + 2-Phosphoglycolate	0.922474	3.70935e-24	2.33e-21
rxn00525	|1.3.1.43|1.3.1.79|	R00732	K00220	cpd00003 + cpd00616 <=> cpd00004 + cpd00011 + cpd00069	NAD + L-Arogenate <=> NADH + CO2 + Tyrosine	0.917606	5.71825e-23	2.79368e-20
rxn01269	|1.3.1.13|1.3.1.43|	R01730	K00211	cpd00006 + cpd00219 <=> cpd00005 + cpd00011 + cpd00868	TPN + Prephenate <=> TPNH + CO2 + 4-Hydroxyphenylpyruvate	0.917606	5.71825e-23	2.79368e-20
rxn09633				cpd02140 <=> cpd00009 + cpd00229 + cpd00939	AIR <=> Phosphate + Glycolaldehyde + Toxopyrimidine	-0.164858	3.78493e-21	1.51294e-18
rxn08131				cpd00001 + cpd00003 + cpd02140 <=> cpd00004 + (2) cpd00047 + (4) cpd00067 + cpd02775	H2O + NAD + AIR <=> NADH + 2 FORM + 4 H+ + 4-Amino-2-methyl-5-phosphomethylpyrimidine	0.354643	3.78493e-21	1.51294e-18
rxn00979	1.2.1.21	R01333	K07248	cpd00001 + cpd00003 + cpd00229 <=> cpd00004 + (2) cpd00067 + cpd00139	H2O + NAD + Glycolaldehyde <=> NADH + 2 H+ + Glycolate	-0.164213	4.59417e-21	1.68338e-18
rxn10363	|2.4.1.1|			cpd00009 + cpd00067 + cpd15413 <=> cpd00089 + cpd15301	Phosphate + H+ + branching glycogen <=> Cori ester + glycogen(n-1)branch	-0.0692719	7.42397e-21	2.09858e-18
rxn05740	2.4.1.1			cpd00009 + cpd00067 + cpd00155 <=> cpd00089 + cpd15302	Phosphate + H+ + Glycogen <=> Cori ester + glycogen(n-1)	-0.0693315	6.80149e-21	2.09858e-18
rxn03981	|1.8.1.15|	R05715		cpd00003 + (2) cpd04105 <=> cpd00004 + cpd00067 + cpd08341	NAD + 2 Mycothiol <=> NADH + H+ + Mycothione	0.921511	7.63641e-21	2.09858e-18
rxn03982	|1.8.1.15|	R05716		cpd00006 + (2) cpd04105 <=> cpd00005 + cpd00067 + cpd08341	TPN + 2 Mycothiol <=> TPNH + H+ + Mycothione	0.921511	7.63641e-21	2.09858e-18
rxn01370	|2.7.1.48|	R01880	K00876	cpd00241 + cpd00249 <=> cpd00091 + cpd00295	dGTP + Uridine <=> UMP + dGDP	-0.0522167	5.49205e-20	1.4205e-17
rxn00837	1.6.6.8|1.7.1.7	R01134	K00364	cpd00006 + cpd00013 + cpd00114 <=> cpd00005 + (2) cpd00067 + cpd00126	TPN + NH3 + IMP <=> TPNH + 2 H+ + GMP	0.668455	6.57763e-20	1.60677e-17
rxn00368	|2.7.1.48|	R00516	K00876	cpd00062 + cpd00367 <=> cpd00014 + cpd00046	UTP + Cytidine <=> UDP + CMP	-0.0539886	1.18244e-19	1.79283e-17
rxn00369	|2.7.1.48|	R00517	K00876	cpd00038 + cpd00367 <=> cpd00031 + cpd00046	GTP + Cytidine <=> GDP + CMP	-0.0539886	1.18244e-19	1.79283e-17
rxn00707	|2.7.1.48|	R00962	K00876	cpd00068 + cpd00367 <=> cpd00046 + cpd00090	ITP + Cytidine <=> CMP + IDP	-0.0539886	1.18244e-19	1.79283e-17
rxn00712	|2.7.1.48|	R00967	K00876	cpd00062 + cpd00249 <=> cpd00014 + cpd00091	UTP + Uridine <=> UDP + UMP	-0.0539886	1.18244e-19	1.79283e-17
rxn00713	2.7.1.48	R00968	K00876	cpd00038 + cpd00249 <=> cpd00031 + cpd00091	GTP + Uridine <=> GDP + UMP	-0.0539886	1.18244e-19	1.79283e-17
rxn00715	|2.7.1.48|	R00970	K00876	cpd00068 + cpd00249 <=> cpd00090 + cpd00091	ITP + Uridine <=> IDP + UMP	-0.0539886	1.18244e-19	1.79283e-17
rxn01510	|2.7.1.48|	R02091	K00876	cpd00241 + cpd00367 <=> cpd00046 + cpd00295	dGTP + Cytidine <=> CMP + dGDP	-0.0539886	1.18244e-19	1.79283e-17
rxn01679	|2.7.1.48|	R02332	K00876	cpd00249 + cpd00358 <=> cpd00091 + cpd00978	Uridine + dUTP <=> UMP + dUDP	-0.0539886	1.18244e-19	1.79283e-17
rxn01706	|2.7.1.48|	R02372	K00876	cpd00358 + cpd00367 <=> cpd00046 + cpd00978	dUTP + Cytidine <=> CMP + dUDP	-0.0539886	1.18244e-19	1.79283e-17
rxn11760	|2.7.1.48|	R08232	K00876	cpd00002 + cpd16437 <=> cpd00008 + cpd16438	ATP + 5-Fluorouridine <=> ADP + 5-Fluorouridine monophosphate	-0.0539886	1.18244e-19	1.79283e-17
rxn01505						1.99798	8.3124e-20	1.79283e-17
rxn02236	|2.6.1.57|	R03120		cpd00024 + (3) cpd00067 + cpd00753 <=> cpd00023 + cpd00716	2-Oxoglutarate + 3 H+ + Aromatic amino acid <=> GLU + Aromatic oxo acid	0.512016	1.80616e-19	2.64724e-17
Ex_Pimelate	Exchange reaction	Exchange reaction	Exchange reaction	Exchange reaction	Exchange reaction	0.743586	5.23511e-19	6.97538e-17
rxn02296	|6.2.1.14|	R03209	K01906	cpd00002 + cpd00010 + cpd00067 + cpd01727 <=> cpd00012 + cpd00018 + cpd00782	ATP + CoA + H+ + Pimelate <=> PPi + AMP + Pimeloyl-CoA	0.743586	5.23511e-19	6.97538e-17
t_Pimelate	transport reaction	transport reaction	transport reaction	transport reaction	transport reaction	0.743586	5.23511e-19	6.97538e-17
rxn01101	1.1.1.95	R01513	K00058	cpd00003 + cpd00169 <=> cpd00004 + cpd00067 + cpd02069	NAD + 3-Phosphoglycerate <=> NADH + H+ + 3-Phosphonooxypyruvate	-0.0488748	6.9488e-19	8.98644e-17
rxn01740	1.1.1.25|1.1.1.282	R02413	K00014	cpd00006 + cpd00383 <=> cpd00005 + cpd00067 + cpd01716	TPN + Shikimate <=> TPNH + H+ + 3-Dehydroshikimate	-0.108446	9.36898e-19	1.14432e-16
rxn11213				cpd00699 <=> cpd00001 + cpd01725	3-Dehydroquinate <=> H2O + 5-Dehydroshikimate	0.559375	9.36898e-19	1.14432e-16
rxn02938	|4.1.1.21|	R04209	K01587	cpd00067 + cpd02893 <=> cpd00011 + cpd02140	H+ + 5'-Phosphoribosyl-4-carboxy-5-aminoimidazole <=> CO2 + AIR	0.820618	1.14141e-18	1.35643e-16
rxn11732	|1.1.1.95|	R08198		cpd00003 + cpd01709 <=> cpd00004 + cpd00024 + cpd00067	NAD + 2-Hydroxyglutarate <=> NADH + 2-Oxoglutarate + H+	-0.0462097	1.51502e-18	1.75304e-16
rxn01270	|2.6.1.57|2.6.1.78|	R01731	K00832	cpd00032 + cpd00616 <=> cpd00041 + cpd00219	Oxaloacetate + L-Arogenate <=> Aspartate + Prephenate	0.489675	2.72463e-18	3.07184e-16
rxn03511	5.1.3.20	R05176	K03274	cpd03830 <=> cpd03831	ADP-D-glycero-D-manno-heptose <=> ADP-L-glycero-D-manno-heptose	0.427538	7.09993e-18	7.8046e-16
rxn06097	|3.2.1.2|	R02112	K01176	cpd11657 <=> cpd00179 + cpd11976	Starch <=> Maltose + Maltodextrin	-0.0462509	7.38959e-18	7.92488e-16
rxn07486	|2.7.1.69|	R07671	K02821	cpd00059 + cpd00067 + cpd12508 <=> cpd11712 + cpd14905	Ascorbate + H+ + Protein N-pros-phosphohistidine <=> Protein histidine + L-Ascorbate 6-phosphate	0.275276	7.57528e-18	7.9306e-16
rxn10075				(3) cpd00001 + cpd11295 <=> cpd00009 + cpd00047 + (7) cpd00067 + cpd00869	3 H2O + 2,3-diketo5-methylthio-1-phosphopentane <=> Phosphate + FORM + 7 H+ + 4-methylthio 2-oxobutyrate	0.381756	8.1442e-18	8.32792e-16
rxn06096	|2.4.1.1|	R02111	K00688	cpd00009 + cpd00067 + cpd11657 <=> cpd00089 + cpd11735	Phosphate + H+ + Starch <=> Cori ester + Amylose	-0.0439013	9.51101e-18	9.50452e-16
Ex_Amylotriose	Exchange reaction	Exchange reaction	Exchange reaction	Exchange reaction	Exchange reaction	-0.0552741	1.2536e-17	1.06002e-15
rxn08126	2.4.1.25			cpd00179 + cpd01262 <=> cpd00027 + cpd01399	Maltose + Maltotriose <=> Glucose + Maltotetraose	-0.0552741	1.2536e-17	1.06002e-15
rxn08127	2.4.1.25			cpd00179 + cpd01399 <=> cpd00027 + cpd15495	Maltose + Maltotetraose <=> Glucose + Maltopentaose	-0.0552741	1.2536e-17	1.06002e-15
rxn08128	2.4.1.25			cpd00179 + cpd15495 <=> cpd00027 + cpd01329	Maltose + Maltopentaose <=> Glucose + Maltohexaose	-0.0552741	1.2536e-17	1.06002e-15
rxn08129	2.4.1.25			cpd00179 + cpd01329 <=> cpd00027 + cpd15494	Maltose + Maltohexaose <=> Glucose + Maltoheptaose	-0.0552741	1.2536e-17	1.06002e-15
t_Amylotriose	transport reaction	transport reaction	transport reaction	transport reaction	transport reaction	-0.0552741	1.2536e-17	1.06002e-15
Ex_Maltohexaose	Exchange reaction	Exchange reaction	Exchange reaction	Exchange reaction	Exchange reaction	-0.0552741	1.2536e-17	1.06002e-15
t_Maltohexaose	transport reaction	transport reaction	transport reaction	transport reaction	transport reaction	-0.0552741	1.2536e-17	1.06002e-15
rxn06435	|6.1.1.16|	R03650	K01883	cpd00002 + cpd00067 + cpd00084 + cpd11910 <=> cpd00012 + cpd00018 + cpd12255	ATP + H+ + L-Cysteine + tRNA(Cys) <=> PPi + AMP + L-Cysteinyl-tRNA(Cys)	-0.0168122	1.42087e-17	1.17879e-15
rxn01345						2.15281	3.15921e-17	2.57241e-15
rxn00284	|1.3.1.6|	R00402	K18556	cpd00003 + cpd00036 <=> cpd00004 + cpd00067 + cpd00106	NAD + Succinate <=> NADH + H+ + Fumarate	0.571327	1.19657e-16	9.56604e-15
rxn02706	|6.3.1.9|	R03822	K01833	cpd00002 + cpd00042 + cpd03411 <=> cpd00008 + cpd00009 + cpd00067 + cpd01418	ATP + GSH + Glutathionylspermidine <=> ADP + Phosphate + H+ + TSH	0.831949	2.15458e-16	1.52801e-14
rxn12040	|3.5.1.-|	R08350	K01833	cpd00001 + cpd01418 <=> cpd00042 + cpd03411	H2O + TSH <=> GSH + Glutathionylspermidine	0.831949	2.15458e-16	1.52801e-14
rxn12041	|3.5.1.-|	R08351	K01833	cpd00001 + cpd16381 <=> cpd00042 + cpd16380	H2O + Homotrypanothione <=> GSH + Glutathionylaminopropylcadaverine	0.831949	2.15458e-16	1.52801e-14
rxn12042	|6.3.1.9|	R08352	K01833	cpd00002 + cpd00042 + cpd00558 <=> cpd00008 + cpd00009 + cpd00067 + cpd16376	ATP + GSH + SPRM <=> ADP + Phosphate + H+ + Glutathionylspermine	0.831949	2.15458e-16	1.52801e-14
rxn12043	|6.3.1.9|	R08353	K01833	cpd00002 + cpd00042 + cpd16376 <=> cpd00008 + cpd00009 + cpd00067 + cpd16377	ATP + GSH + Glutathionylspermine <=> ADP + Phosphate + H+ + Bis(glutathionyl)spermine	0.831949	2.15458e-16	1.52801e-14
rxn12044	|6.3.1.9|	R08354	K01833	cpd00002 + cpd00042 + cpd16379 <=> cpd00008 + cpd00009 + cpd00067 + cpd16380	ATP + GSH + Aminopropylcadaverine <=> ADP + Phosphate + H+ + Glutathionylaminopropylcadaverine	0.831949	2.15458e-16	1.52801e-14
rxn12045	|6.3.1.9|	R08355	K01833	cpd00002 + cpd00042 + cpd16380 <=> cpd00008 + cpd00009 + cpd00067 + cpd16381	ATP + GSH + Glutathionylaminopropylcadaverine <=> ADP + Phosphate + H+ + Homotrypanothione	0.831949	2.15458e-16	1.52801e-14
rxn00022	|3.2.1.20|	R00028	K01187	cpd00001 + cpd00179 <=> (2) cpd00027	H2O + Maltose <=> 2 Glucose	-0.0556445	2.86327e-16	1.99838e-14
rxn07589		R07775	K03399	cpd00017 + cpd14961 <=> cpd00011 + cpd00019 + cpd08375	SAM + Cobalt-precorrin 7 <=> CO2 + S-Adenosylhomocysteine + Cobalt-precorrin 8	0.658148	3.59997e-16	2.47329e-14
rxn03541	|3.5.1.90|	R05226	K08260	cpd02039 + cpd03917 <=> cpd00001 + cpd03918	1-Aminopropan-2-ol + Adenosylcobyric acid <=> H2O + Adenosyl cobinamide	0.508378	5.99686e-16	4.05664e-14
rxn03909	|2.2.1.7|	R05636	K01662	cpd00020 + cpd00067 + cpd00102 <=> cpd00011 + cpd08289	Pyruvate + H+ + Glyceraldehyde3-phosphate <=> CO2 + 1-deoxy-D-xylulose5-phosphate	-0.0238925	3.30659e-15	2.20289e-13
rxn00275	|2.6.1.4|	R00372	K00827	cpd00024 + cpd00033 <=> cpd00023 + cpd00040	2-Oxoglutarate + Gly <=> GLU + Glyoxylate	-0.136354	4.38192e-15	2.87571e-13
rxn02453	|3.1.4.37|	R03422		cpd00001 + cpd00913 <=> cpd02163	H2O + 2',3'-Cyclic nucleotide <=> Nucleoside 2'-phosphate	0.605235	4.85291e-15	3.13798e-13
rxn03918	|2.7.-.-|2.7.1.-|	R05646	K03272	cpd00002 + cpd04918 <=> cpd00008 + cpd08316	ATP + D-Glycero-D-manno-heptose7-phosphate <=> ADP + D-Glycero-D-manno-heptose1-7-bisphosphate	0.30928	1.85196e-14	1.18015e-12
rxn03917	|5.-.-.-|	R05645	K03271	cpd00238 <=> cpd04918	Sedoheptulose7-phosphate <=> D-Glycero-D-manno-heptose7-phosphate	0.141405	2.76697e-14	1.73805e-12
rxn11771	|3.6.1.19|	R08243	K01519	cpd00001 + cpd16421 <=> cpd00012 + cpd02832	H2O + 6-Thioinosine-5'-triphosphate <=> PPi + 6-Thioinosine 5'-monophosphate	0.58547	3.03092e-14	1.87704e-12
rxn02831	6.2.1.26	R04030	K01911	cpd00002 + cpd00010 + cpd00067 + cpd01772 <=> cpd00012 + cpd00018 + cpd02021	ATP + CoA + H+ + Succinylbenzoate <=> PPi + AMP + Succinylbenzoyl-CoA	0.233477	3.23525e-14	1.97575e-12
rxn01277	1.1.1.215			cpd00006 + cpd00222 <=> cpd00005 + cpd00067 + cpd00480	TPN + GLCN <=> TPNH + H+ + 2-Dehydro-D-gluconate	0.331645	3.57592e-14	2.12477e-12
rxn14160	1.1.1.215	R01739	K00090	cpd00006 + cpd00222 <=> cpd00005 + cpd00067 + cpd03889	D-Gluconic acid + NADP+ <=> 2-Keto-D-gluconic acid + NADPH + H+	0.331645	3.57592e-14	2.12477e-12
rxn01313	|1.5.1.34|	R01793	K00357	cpd00004 + cpd00067 + cpd00231 <=> cpd00003 + cpd00233	NADH + H+ + Dihydrobiopterin <=> NAD + Tetrahydrobiopterin	0.299967	4.21173e-14	2.34756e-12
rxn01314	|1.5.1.34|	R01794	K00357	cpd00005 + cpd00067 + cpd00231 <=> cpd00006 + cpd00233	TPNH + H+ + Dihydrobiopterin <=> TPN + Tetrahydrobiopterin	0.299967	4.21173e-14	2.34756e-12
rxn05087	|1.5.1.34|	R07354		cpd00003 + cpd03361 <=> cpd00004 + cpd00067 + cpd03360	NAD + Tetrahydropteridine <=> NADH + H+ + Dihydropteridine	0.299967	4.21173e-14	2.34756e-12
rxn05088	|1.5.1.34|	R07355		cpd00006 + cpd03361 <=> cpd00005 + cpd00067 + cpd03360	TPN + Tetrahydropteridine <=> TPNH + H+ + Dihydropteridine	0.299967	4.21173e-14	2.34756e-12
rxn01403	6.3.1.8|6.3.1.9	R01917	K01460	cpd00002 + cpd00042 + cpd00264 <=> cpd00008 + cpd00009 + cpd00067 + cpd03411	ATP + GSH + Spermidine <=> ADP + Phosphate + H+ + Glutathionylspermidine	0.582387	4.2712e-14	2.34756e-12
rxn01404	3.5.1.-|3.5.1.78	R01918	K01460	cpd00001 + cpd03411 <=> cpd00042 + cpd00264	H2O + Glutathionylspermidine <=> GSH + Spermidine	0.582387	4.2712e-14	2.34756e-12
rxn01258	|5.4.4.2|5.4.99.6|	R01717	K01851	cpd00216 <=> cpd00658	Chorismate <=> Isochorismate	0.259824	4.33328e-14	2.35227e-12
rxn02288	4.1.1.37	R03197	K01599	(4) cpd00067 + cpd00774 <=> (4) cpd00011 + cpd02083	4 H+ + UroporphyrinogenIII <=> 4 CO2 + CoproporphyrinogenIII	0.153228	5.82911e-14	3.08802e-12
rxn03384	|4.1.1.37|	R04972	K01599	(4) cpd00067 + cpd03414 <=> (4) cpd00011 + cpd03416	4 H+ + UroporphyrinogenI <=> 4 CO2 + CoproporphyrinogenI	0.153228	5.82911e-14	3.08802e-12
rxn00529	|4.1.1.25|4.1.1.28|	R00736	K01592	cpd00067 + cpd00069 <=> cpd00011 + cpd00374	H+ + Tyrosine <=> CO2 + Tyramine	0.830824	8.11981e-14	4.25033e-12
rxn14173	1.7.99.4	R01106	K00370	cpd00001 + cpd00075 + (2) cpd00109 <=> (2) cpd00067 + (2) cpd00110 + cpd00209	2 Ferricytochrome c + Nitrite + H2O <=> Nitrate + 2 Ferrocytochrome c + 2 H+	0.29303	9.02183e-14	4.64416e-12
rxn01499	|4.1.1.25|4.1.1.28|	R02080	K01592	cpd00067 + cpd00291 <=> cpd00011 + cpd02357	H+ + L-Dopa <=> CO2 + Dopamine	0.878152	9.08341e-14	4.64416e-12
rxn13705	|1.18.1.2|			cpd00006 + cpd00067 + cpd17017 <=> cpd00005 + cpd17016	ferrodoxin (reduced form 4:2) + H+ + TPN <=> ferrodoxin (oxidized form 4:2) + TPNH	-0.0681898	1.63189e-13	8.15387e-12
rxn05937	|1.18.1.2|			cpd00006 + cpd00067 + cpd11620 <=> cpd00005 + cpd11621	TPN + H+ + Reducedferredoxin <=> TPNH + Oxidizedferredoxin	-0.0681898	1.63189e-13	8.15387e-12
rxn02304	|1.3.3.4|	R03222	K00231	(3) cpd00007 + (2) cpd00791 <=> (6) cpd00001 + (2) cpd01476	3 O2 + 2 ProtoporphyrinogenIX <=> 6 H2O + 2 Protoporphyrin	0.328079	2.29025e-13	1.10662e-11
rxn09179	1.3.3.4			(1.5) cpd00007 + cpd00791 <=> (3) cpd00001 + cpd01476	1.5 O2 + ProtoporphyrinogenIX <=> 3 H2O + Protoporphyrin	0.328079	2.29025e-13	1.10662e-11
rxn09180	|1.3.3.4|			(3) cpd00106 + cpd00791 <=> (3) cpd00036 + cpd01476	3 Fumarate + ProtoporphyrinogenIX <=> 3 Succinate + Protoporphyrin	0.328079	2.29025e-13	1.10662e-11
rxn00709	|2.7.1.48|	R00964	K00876	cpd00002 + cpd00249 <=> cpd00008 + cpd00091	ATP + Uridine <=> ADP + UMP	-0.0392673	2.33735e-13	1.1171e-11
rxn06406	|1.11.1.7|1.11.1.16|			cpd00025 + cpd11850 <=> (2) cpd00001 + cpd12040	H2O2 + Donor <=> 2 H2O + Oxidized donor	0.508344	2.9125e-13	1.37646e-11
rxn09615	|2.7.1.36|			cpd00038 + cpd00332 <=> cpd00031 + cpd00812	GTP + (R)-Mevalonate <=> GDP + (R)-5-Phosphomevalonate	0.239131	3.24951e-13	1.37646e-11
rxn06090	|4.1.1.65|	R02055	K01613	cpd00067 + cpd11455 <=> cpd00011 + cpd11456	H+ + ps_BS <=> CO2 + Cephalin	0.16557	3.4122e-13	1.37646e-11
rxn09197	|4.1.1.65|			(2) cpd00067 + cpd15552 <=> cpd00011 + cpd15528	2 H+ + phosphatidylserine didodecanoyl <=> CO2 + phosphatidylethanolamine didodecanoyl	0.16557	3.4122e-13	1.37646e-11
rxn09198	|4.1.1.65|			(2) cpd00067 + cpd15553 <=> cpd00011 + cpd15529	2 H+ + phosphatidylserine ditetradecanoyl <=> CO2 + phosphatidylethanolamine ditetradecanoyl	0.16557	3.4122e-13	1.37646e-11
rxn09199	|4.1.1.65|			(2) cpd00067 + cpd15554 <=> cpd00011 + cpd15530	2 H+ + phosphatidylserine ditetradec-7-enoyl <=> CO2 + phosphatidylethanolamine ditetradec-7-enoyl	0.16557	3.4122e-13	1.37646e-11
rxn09200	|4.1.1.65|			(2) cpd00067 + cpd15555 <=> cpd00011 + cpd15531	2 H+ + phosphatidylserine dihexadecanoyl <=> CO2 + phosphatidylethanolamine dihexadecanoyl	0.16557	3.4122e-13	1.37646e-11
rxn09201	|4.1.1.65|			(2) cpd00067 + cpd15556 <=> cpd00011 + cpd15532	2 H+ + phosphatidylserine dihexadec-9-enoyl <=> CO2 + phosphatidylethanolamine dihexadec-9enoyl	0.16557	3.4122e-13	1.37646e-11
rxn09202	|4.1.1.65|			(2) cpd00067 + cpd15557 <=> cpd00011 + cpd15533	2 H+ + phosphatidylserine dioctadecanoyl <=> CO2 + phosphatidylethanolamine dioctadecanoyl	0.16557	3.4122e-13	1.37646e-11
rxn09203	|4.1.1.65|			(2) cpd00067 + cpd15558 <=> cpd00011 + cpd15534	2 H+ + phosphatidylserine dioctadec-11-enoyl <=> CO2 + phosphatidylethanolamine dioctadec-11-enoyl	0.16557	3.4122e-13	1.37646e-11
rxn10110	4.1.1.65			cpd00067 + cpd15657 <=> cpd00011 + cpd15653	H+ + phosphatidylserine (Ecoli) <=> CO2 + Phosphatidylethanolamine (Ecoli)	0.16557	3.4122e-13	1.37646e-11
rxn10232	|4.1.1.65|			(2) cpd00067 + cpd15689 <=> cpd00011 + cpd15695	2 H+ + Diisoheptadecanoylphosphatidylserine => CO2 + Diisoheptadecanoylphosphatidylethanolamine	0.16557	3.4122e-13	1.37646e-11
rxn10233	|4.1.1.65|			(2) cpd00067 + cpd15690 <=> cpd00011 + cpd15696	2 H+ + Dianteisoheptadecanoylphosphatidylserine => CO2 + Dianteisoheptadecanoylphosphatidylethanolamine	0.16557	3.4122e-13	1.37646e-11
rxn10234	|4.1.1.65|			(2) cpd00067 + cpd15691 <=> cpd00011 + cpd15697	2 H+ + Diisotetradecanoylphosphatidylserine => CO2 + Diisotetradecanoylphosphatidylethanolamine	0.16557	3.4122e-13	1.37646e-11
rxn10235	|4.1.1.65|			(2) cpd00067 + cpd15692 <=> cpd00011 + cpd15698	2 H+ + Diisopentadecanoylphosphatidylserine => CO2 + Diisopentadecanoylphosphatidylethanolamine	0.16557	3.4122e-13	1.37646e-11
rxn10236	|4.1.1.65|			(2) cpd00067 + cpd15693 <=> cpd00011 + cpd15699	2 H+ + Dianteisopentadecanoylphosphatidylserine => CO2 + Dianteisopentadecanoylphosphatidylethanolamine	0.16557	3.4122e-13	1.37646e-11
rxn10237	|4.1.1.65|			(2) cpd00067 + cpd15694 <=> cpd00011 + cpd15700	2 H+ + Diisohexadecanoylphosphatidylserine => CO2 + Diisohexadecanoylphosphatidylethanolamine	0.16557	3.4122e-13	1.37646e-11
rxn03916	|2.7.-.-|2.7.7.-|	R05644	K03272	cpd00002 + cpd04920 <=> cpd00012 + cpd03830	ATP + D-Glycero-D-manno-heptose1-phosphate <=> PPi + ADP-D-glycero-D-manno-heptose	0.271186	4.39289e-13	1.75596e-11
rxn02898	4.1.3.36	R04150		cpd02021 <=> cpd00010 + cpd02295	Succinylbenzoyl-CoA <=> CoA + 1,4-Dihydroxy-2-naphthoate	0.245283	4.73657e-13	1.85953e-11
rxn05024	|4.1.3.36|	R07263	K01661	cpd00067 + cpd02021 <=> cpd00001 + cpd11217	H+ + Succinylbenzoyl-CoA <=> H2O + 1,4-Dihydroxy-2-naphthoyl-CoA	0.245283	4.73657e-13	1.85953e-11
rxn04673	|2.5.1.-|	R06858		cpd02295 + cpd03214 <=> cpd00011 + cpd00012 + cpd00067 + cpd09410	1,4-Dihydroxy-2-naphthoate + Phytyl diphosphate <=> CO2 + PPi + H+ + Demethylphylloquinone	0.19561	6.73704e-13	2.62148e-11
rxn00587	|1.13.11.2|	R00816	K00446	cpd00007 + cpd00077 <=> cpd00067 + cpd00518	O2 + Catechol <=> H+ + 2-Hydroxymuconic semialdehyde	0.788882	7.19745e-13	2.77607e-11
rxn01709	|4.2.1.28|	R02376	K01699	cpd00453 <=> cpd00001 + cpd00371	1,2-Propanediol <=> H2O + Propanal	0.356166	7.97512e-13	3.04224e-11
rxn06865	|2.3.1.-|	R05146	K02517	cpd03736 + cpd11493 <=> cpd03586 + cpd11468	Lauroyl-KDO2-lipid IV(A) + ACP <=> kdo2-lipid iva + Dodecanoyl-ACP	0.162467	8.02592e-13	3.04224e-11
Ex_Starch	Exchange reaction	Exchange reaction	Exchange reaction	Exchange reaction	Exchange reaction	-0.0130483	8.37679e-13	3.12142e-11
t_Starch	transport reaction	transport reaction	transport reaction	transport reaction	transport reaction	-0.0130483	8.37679e-13	3.12142e-11
rxn01506	|5.1.3.9|	R02087	K01788	cpd00293 <=> cpd02612	N-Acetyl-D-glucosamine 6-phosphate <=> N-Acetylmannosamine 6-phosphate	0.180005	8.70866e-13	3.191e-11
rxn06240	|5.1.3.9|	R02770		cpd11727 <=> cpd12473	N-Acyl-D-mannosamine 6-phosphate <=> N-Acyl-D-glucosamine 6-phosphate	0.180005	8.70866e-13	3.191e-11
rxn02229	|2.8.1.2|	R03105	K01011	cpd00081 + cpd00706 <=> cpd00020 + cpd00067 + cpd00268	HSO3- + Mercaptopyruvate <=> Pyruvate + H+ + H2S2O3	0.370274	9.06189e-13	3.23944e-11
rxn02230	|2.8.1.2|	R03106		cpd00150 + cpd00706 <=> cpd00020 + cpd00067 + cpd01211	CN- + Mercaptopyruvate <=> Pyruvate + H+ + Thiocyanate	0.370274	9.06189e-13	3.23944e-11
rxn03524	|2.8.1.2|			cpd00150 + cpd00688 <=> cpd00067 + cpd00363 + cpd01211	CN- + Thioglycol <=> H+ + ETOH + Thiocyanate	0.370274	9.06189e-13	3.23944e-11
rxn02733	|6.6.1.1|	R03877	K03403	cpd00001 + cpd00002 + cpd00254 + cpd01476 <=> cpd00008 + cpd00009 + (3) cpd00067 + cpd02216	H2O + ATP + Mg + Protoporphyrin <=> ADP + Phosphate + 3 H+ + Mg-protoporphyrin IX	0.342266	1.1617e-12	4.11935e-11
rxn00205	|1.11.1.9|	R00274	K00432	cpd00025 + (2) cpd00042 <=> (2) cpd00001 + cpd00111	H2O2 + 2 GSH <=> 2 H2O + GSSG	0.286388	1.37391e-12	4.75677e-11
rxn04840	|1.11.1.9|	R07034	K00432	(2) cpd00042 + cpd03176 <=> cpd00001 + cpd00111 + cpd02918	2 GSH + 5(S)-HPETE <=> H2O + GSSG + 5-HETE	0.286388	1.37391e-12	4.75677e-11
rxn04841	|1.11.1.9|	R07035	K00432	(2) cpd00042 + cpd03555 <=> cpd00001 + cpd00111 + cpd02890	2 GSH + 15(S)-HPETE <=> H2O + GSSG + 15(S)-HETE	0.286388	1.37391e-12	4.75677e-11
rxn00407	|3.5.4.13|	R00568	K01494	cpd00001 + cpd00052 + cpd00067 <=> cpd00013 + cpd00062	H2O + CTP + H+ <=> NH3 + UTP	0.241921	1.46767e-12	5.04166e-11
rxn14028	1.7.1.4	R00787	K00362	cpd00001 + (3) cpd00003 + cpd00985 <=> (3) cpd00004 + (3) cpd00067 + cpd00075	NH4OH + 3 NAD+ + H2O <=> Nitrite + 3 NADH + 3 H+	0.293624	1.58028e-12	5.38643e-11
rxn02303	1.3.3.3	R03220	K00228	cpd00007 + (2) cpd00067 + cpd02083 <=> (2) cpd00001 + (2) cpd00011 + cpd00791	O2 + 2 H+ + CoproporphyrinogenIII <=> 2 H2O + 2 CO2 + ProtoporphyrinogenIX	0.20281	1.66654e-12	5.63677e-11
rxn00778	5.4.2.2|5.4.2.7	R01057	K01835	cpd00475 <=> cpd00101	Ribose 1-phosphate <=> Ribose 5-phosphate	-0.0133569	1.76609e-12	5.92786e-11
rxn00521	|4.1.99.2|	R00728	K01668	cpd00001 + cpd00069 <=> cpd00013 + cpd00020 + cpd00127	H2O + Tyrosine <=> NH3 + Pyruvate + Phenol	0.474875	2.01821e-12	6.72277e-11
rxn06044	|2.7.8.8|	R01800	K00998	cpd00054 + cpd11427 <=> cpd00046 + cpd00067 + cpd11455	Serine + cdpdag_BS <=> CMP + H+ + ps_BS	0.116519	2.35252e-12	7.03676e-11
rxn09205	|2.7.8.8|			cpd00054 + cpd15417 <=> cpd00046 + cpd00067 + cpd15552	Serine + CDP-1,2-didodecanoylglycerol <=> CMP + H+ + phosphatidylserine didodecanoyl	0.116519	2.35252e-12	7.03676e-11
rxn09206	|2.7.8.8|			cpd00054 + cpd15423 <=> cpd00046 + cpd00067 + cpd15553	Serine + CDP-1,2-ditetradecanoylglycerol <=> CMP + H+ + phosphatidylserine ditetradecanoyl	0.116519	2.35252e-12	7.03676e-11
rxn09207	|2.7.8.8|			cpd00054 + cpd15422 <=> cpd00046 + cpd00067 + cpd15554	Serine + CDP-1,2-ditetradec-7-enoylglycerol <=> CMP + H+ + phosphatidylserine ditetradec-7-enoyl	0.116519	2.35252e-12	7.03676e-11
rxn09208	|2.7.8.8|			cpd00054 + cpd15419 <=> cpd00046 + cpd00067 + cpd15555	Serine + CDP-1,2-dihexadecanoylglycerol <=> CMP + H+ + phosphatidylserine dihexadecanoyl	0.116519	2.35252e-12	7.03676e-11
rxn09209	|2.7.8.8|			cpd00054 + cpd15418 <=> cpd00046 + cpd00067 + cpd15556	Serine + CDP-1,2-dihexadec-9-enoylglycerol <=> CMP + H+ + phosphatidylserine dihexadec-9-enoyl	0.116519	2.35252e-12	7.03676e-11
rxn09210	|2.7.8.8|			cpd00054 + cpd15421 <=> cpd00046 + cpd00067 + cpd15557	Serine + CDP-1,2-dioctadecanoylglycerol <=> CMP + H+ + phosphatidylserine dioctadecanoyl	0.116519	2.35252e-12	7.03676e-11
rxn09211	|2.7.8.8|			cpd00054 + cpd15420 <=> cpd00046 + cpd00067 + cpd15558	Serine + CDP-1,2-dioctadec-11-enoylglycerol <=> CMP + H+ + phosphatidylserine dioctadec-11-enoyl	0.116519	2.35252e-12	7.03676e-11
rxn10111	2.7.8.8			cpd00054 + cpd11427 <=> cpd00046 + cpd15657	Serine + cdpdag_BS <=> CMP + phosphatidylserine (Ecoli)	0.116519	2.35252e-12	7.03676e-11
rxn10226	|2.7.8.8|			cpd00054 + cpd15683 <=> cpd00046 + cpd00067 + cpd15689	Serine + CDP-1,2-diisoheptadecanoylglycerol => CMP + H+ + Diisoheptadecanoylphosphatidylserine	0.116519	2.35252e-12	7.03676e-11
rxn10227	|2.7.8.8|			cpd00054 + cpd15684 <=> cpd00046 + cpd00067 + cpd15690	Serine + CDP-1,2-dianteisoheptadecanoylglycerol => CMP + H+ + Dianteisoheptadecanoylphosphatidylserine	0.116519	2.35252e-12	7.03676e-11
rxn10228	|2.7.8.8|			cpd00054 + cpd15685 <=> cpd00046 + cpd00067 + cpd15691	Serine + CDP-1,2-diisotetradecanoylglycerol => CMP + H+ + Diisotetradecanoylphosphatidylserine	0.116519	2.35252e-12	7.03676e-11
rxn10229	|2.7.8.8|			cpd00054 + cpd15686 <=> cpd00046 + cpd00067 + cpd15692	Serine + CDP-1,2-diisopentadecanoylglycerol => CMP + H+ + Diisopentadecanoylphosphatidylserine	0.116519	2.35252e-12	7.03676e-11
rxn10230	|2.7.8.8|			cpd00054 + cpd15687 <=> cpd00046 + cpd00067 + cpd15693	Serine + CDP-1,2-dianteisopentadecanoylglycerol => CMP + H+ + Dianteisopentadecanoylphosphatidylserine	0.116519	2.35252e-12	7.03676e-11
rxn10231	|2.7.8.8|			cpd00054 + cpd15688 <=> cpd00046 + cpd00067 + cpd15694	Serine + CDP-1,2-diisohexadecanoylglycerol => CMP + H+ + Diisohexadecanoylphosphatidylserine	0.116519	2.35252e-12	7.03676e-11
rxn05106	|3.1.3.77|	R07394	K08966	cpd00001 + cpd11296 <=> cpd00009 + cpd00067 + cpd11255	H2O + 2-Hydroxy-3-keto-5-methylthiopentenyl-1-phosphate <=> Phosphate + H+ + 1,2-dihydroxy-3-keto-5-methylthiopentene	-0.431247	4.24831e-12	1.26215e-10
rxn00575	|3.2.1.20|3.2.1.26|3.2.1.48|	R00802	K01187	cpd00001 + cpd00076 <=> cpd00027 + cpd00082	H2O + SUCR <=> Glucose + Levulose	-0.0398814	4.41395e-12	1.30256e-10
rxn02281	|3.5.2.14|	R03187	K01473	(2) cpd00001 + cpd00002 + cpd01679 <=> cpd00008 + cpd00009 + (2) cpd00067 + cpd00768	2 H2O + ATP + N-Methylhydantoin <=> ADP + Phosphate + 2 H+ + N-Carbamoylsarcosine	0.305559	4.50441e-12	1.32039e-10
rxn03159	2.4.1.182	R04606	K00748	cpd02835 + cpd02930 <=> cpd00014 + cpd03002	UDP-2,3-bis(3-hydroxytetradecanoyl)glucosamine + Lipid X <=> UDP + Lipid A disaccharide	0.20321	4.6555e-12	1.35565e-10
rxn01832	|1.1.1.-|	R02528	K08325	cpd00005 + cpd00067 + cpd00428 <=> cpd00006 + cpd03105	TPNH + H+ + Methylglyoxal <=> TPN + Acetol	0.305752	4.74431e-12	1.37242e-10
rxn06848	|2.3.1.-|	R05075	K02560	cpd03587 + cpd11493 <=> cpd03736 + cpd11466	kdo2-lipid a + ACP <=> Lauroyl-KDO2-lipid IV(A) + Myristoyl-ACP	0.709865	4.7914e-12	1.37698e-10
rxn01951	2.7.1.60	R02705	K00885	cpd00002 + cpd00492 <=> cpd00008 + cpd02612	ATP + N-Acetyl-D-mannosamine <=> ADP + N-Acetylmannosamine 6-phosphate	0.374209	5.16209e-12	1.46437e-10
rxn06206	|2.7.1.60|	R02650		cpd00002 + cpd11714 <=> cpd00008 + cpd11727	ATP + N-Acyl-D-mannosamine <=> ADP + N-Acyl-D-mannosamine 6-phosphate	0.374209	5.16209e-12	1.46437e-10
rxn00365	|2.7.1.48|	R00513	K00876	cpd00002 + cpd00367 <=> cpd00008 + cpd00046	ATP + Cytidine <=> ADP + CMP	-0.0391415	6.19369e-12	1.74575e-10
rxn02663	|3.1.1.17|	R03751	K01053	cpd00001 + cpd01294 <=> cpd00067 + cpd03641	H2O + 2-Oxepanone <=> H+ + 6-Hydroxyhexanoate	-0.159043	6.35766e-12	1.78055e-10
rxn03919	|3.1.-.-|	R05647	K03273	cpd00001 + cpd08316 <=> cpd00009 + cpd00067 + cpd04920	H2O + D-Glycero-D-manno-heptose1-7-bisphosphate <=> Phosphate + H+ + D-Glycero-D-manno-heptose1-phosphate	0.178928	6.52555e-12	1.816e-10
Ex_ABEE	Exchange reaction	Exchange reaction	Exchange reaction	Exchange reaction	Exchange reaction	0.107674	6.8702e-12	1.88802e-10
t_ABEE	transport reaction	transport reaction	transport reaction	transport reaction	transport reaction	0.107674	6.8702e-12	1.88802e-10
rxn05329	|4.2.1.58|	R04428	K00665	cpd11478 <=> cpd00001 + cpd11465	(R)-3-Hydroxybutanoyl-[acyl-carrier protein] <=> H2O + But-2-enoyl-[acyl-carrier protein]	0.0596532	7.37447e-12	1.94165e-10
rxn05330	|2.3.1.85|2.3.1.86|4.2.1.58|	R04954	K00665	cpd11479 <=> cpd00001 + cpd11473	D-3-Hydroxyhexanoyl-[acp] <=> H2O + (2E)-Hexenoyl-[acp]	0.0596532	7.37447e-12	1.94165e-10
rxn05331	|2.3.1.85|2.3.1.86|4.2.1.58|4.2.1.60|4.2.1.61|	R04965	K00665	cpd11480 <=> cpd00001 + cpd11469	D-3-Hydroxydodecanoyl-[acp] <=> H2O + (2E)-Dodecenoyl-[acp]	0.0596532	7.37447e-12	1.94165e-10
rxn05332	|2.3.1.85|2.3.1.86|4.2.1.61|	R04544	K00665	cpd11481 <=> cpd00001 + cpd11477	R-3-hydroxypalmitoyl-acyl-carrierprotein- <=> H2O + (2E)-Hexadecenoyl-[acp]	0.0596532	7.37447e-12	1.94165e-10
rxn05333	|2.3.1.85|2.3.1.86|4.2.1.58|4.2.1.60|4.2.1.61|	R04535	K00665	cpd11482 <=> cpd00001 + cpd11475	(R)-3-Hydroxydecanoyl-[acyl-carrier protein] <=> H2O + (2E)-Decenoyl-[acp]	0.0596532	7.37447e-12	1.94165e-10
rxn05334	|2.3.1.85|2.3.1.86|4.2.1.58|4.2.1.59|4.2.1.61|	R04537	K00665	cpd11483 <=> cpd00001 + cpd11471	(R)-3-Hydroxyoctanoyl-[acyl-carrier protein] <=> H2O + (2E)-Octenoyl-[acp]	0.0596532	7.37447e-12	1.94165e-10
rxn05335	|2.3.1.85|2.3.1.86|4.2.1.61|	R04568	K00665	cpd11484 <=> cpd00001 + cpd11467	HMA <=> H2O + (2E)-Tetradecenoyl-[acp]	0.0596532	7.37447e-12	1.94165e-10
rxn02277	6.3.3.3	R03182	K01935	cpd00002 + cpd00011 + cpd00764 <=> cpd00008 + cpd00009 + (3) cpd00067 + cpd01311	ATP + CO2 + 7,8-Diaminononanoate <=> ADP + Phosphate + 3 H+ + Dethiobiotin	0.215764	9.24641e-12	2.42003e-10
rxn00182	|1.4.1.2|1.4.1.3|1.4.1.4|	R00243	K00260	cpd00001 + cpd00003 + cpd00023 <=> cpd00004 + cpd00013 + cpd00024 + cpd00067	H2O + NAD + GLU <=> NADH + NH3 + 2-Oxoglutarate + H+	0.315381	9.42437e-12	2.45201e-10
rxn02021	|1.16.1.1|	R02807		cpd00006 + cpd00965 <=> cpd00005 + cpd00067 + cpd00531	TPN + Hg <=> TPNH + H+ + Hg2+	0.408345	1.08578e-11	2.80834e-10
rxn02200	|2.5.1.15|	R03066	K00796	cpd00443 + cpd00954 <=> cpd00001 + cpd00683	ABEE + 6-hydroxymethyl dihydropterin <=> H2O + Dihydropteroate	0.113658	1.21811e-11	3.11397e-10
rxn02201	|2.5.1.15|	R03067	K00796	cpd00443 + cpd02920 <=> cpd00012 + cpd00683	ABEE + 7,8-Dihydropterin pyrophosphate <=> PPi + Dihydropteroate	0.113658	1.21811e-11	3.11397e-10
rxn07438	|1.8.4.12|	R07607		cpd00001 + cpd11420 + cpd12237 <=> cpd11421 + cpd14507	H2O + trdox + Peptide-L-methionine <=> trdrd + Peptide-L-methionine (R)-S-oxide	0.164512	1.30685e-11	3.32151e-10
rxn02143	|2.8.3.6|	R02990	K01031	cpd00078 + cpd00630 <=> cpd00036 + cpd01507	Succinyl-CoA + 3-Oxoadipate <=> Succinate + 3-Oxoadipyl-CoA	-0.419912	1.42862e-11	3.61013e-10
rxn02508	5.3.1.24	R03509	K01817	cpd02642 <=> cpd00956	N-5-phosphoribosyl-anthranilate <=> 1-(2-carboxyphenylamino)-1-deoxyribulose 5-phosphate	0.121252	2.18605e-11	5.46139e-10
rxn11756	|3.5.1.6|	R08228	K01431	cpd00001 + (2) cpd00067 + cpd16435 <=> cpd00011 + cpd00013 + cpd16436	H2O + 2 H+ + 2-Fluoro-3-ureidopropionic acid <=> CO2 + NH3 + alpha-Fluoro-beta-alanine	0.148664	2.18525e-11	5.46139e-10
rxn00607	|3.2.1.122|	R00838	K01232	cpd00001 + cpd01919 <=> cpd00027 + cpd00079	H2O + Maltose 6-phosphate <=> Glucose + Robison ester	0.361214	2.52592e-11	6.27485e-10
rxn01205	|3.5.1.29|	R01649	K18614	(2) cpd00001 + cpd00067 + cpd00893 <=> cpd00011 + cpd00013 + cpd00029 + cpd00199	2 H2O + H+ + 2-(Acetamidomethylene)succinate <=> CO2 + NH3 + ACET + 4-Oxobutanoate	0.556355	2.65388e-11	6.55567e-10
rxn00292	|5.1.3.14|	R00414	K12409	cpd00001 + cpd00037 <=> cpd00014 + cpd00492	H2O + UDP-N-acetylglucosamine <=> UDP + N-Acetyl-D-mannosamine	0.419409	2.84686e-11	6.99311e-10
rxn00962	|1.14.13.2|1.14.13.33|	R01298	K00481	cpd00005 + cpd00007 + cpd00067 + cpd00136 <=> cpd00001 + cpd00006 + cpd00197	TPNH + O2 + H+ + 4-Hydroxybenzoate <=> H2O + TPN + Protocatechuate	-0.494365	3.4794e-11	8.49941e-10
rxn01116	5.1.3.1	R01529	K01783	cpd00171 <=> cpd00198	D-Ribulose5-phosphate <=> D-Xylulose5-phosphate	-0.0215593	3.98514e-11	9.68102e-10
rxn05092	|1.13.11.54|	R07364	K08967	cpd00007 + cpd11255 <=> cpd00047 + cpd00067 + cpd00869	O2 + 1,2-dihydroxy-3-keto-5-methylthiopentene <=> FORM + H+ + 4-methylthio 2-oxobutyrate	-0.457407	4.14616e-11	1.00168e-09
rxn00438	2.7.4.16	R00617	K00946	cpd00002 + cpd00793 <=> cpd00008 + cpd00056	ATP + TMP <=> ADP + TPP	0.22329	4.35774e-11	1.04705e-09
rxn00102	|4.2.1.1|	R00132	K01672	cpd00067 + cpd00242 <=> cpd00001 + cpd00011	H+ + HCO3- <=> H2O + CO2	0.189051	4.78423e-11	1.14327e-09
rxn02369	|5.5.1.2|	R03307	K01857	cpd00938 <=> cpd00067 + cpd00856	4-Carboxymuconolactone <=> H+ + 3-Carboxy-cis,cis-muconate	-0.327808	4.81313e-11	1.14396e-09
rxn07492	|3.1.1.-|	R07677	K03476	cpd00001 + cpd14905 <=> cpd10596	H2O + L-Ascorbate 6-phosphate <=> 3-keto-L-gulonate-6-phosphate	0.229743	5.41603e-11	1.28034e-09
rxn02253	|1.2.2.2|	R03145	K00156	cpd00001 + cpd00020 + cpd00733 <=> cpd00011 + cpd00029 + (2) cpd00067 + cpd00734	H2O + Pyruvate + Ferricytochrome b1 <=> CO2 + ACET + 2 H+ + Ferrocytochrome b1	0.33444	7.0618e-11	1.66047e-09
rxn05023	|3.1.2.-|	R07262	K12073	cpd00001 + cpd11217 <=> cpd00010 + cpd00067 + cpd02295	H2O + 1,4-Dihydroxy-2-naphthoyl-CoA <=> CoA + H+ + 1,4-Dihydroxy-2-naphthoate	0.300078	7.28248e-11	1.70325e-09
rxn06729	2.3.1.129	R04567	K00677	cpd00037 + cpd11484 <=> cpd02886 + cpd11493	UDP-N-acetylglucosamine + HMA <=> UDP-3-O-(beta-hydroxymyristoyl)-N-acetylglucosamine + ACP	0.16627	7.46731e-11	1.73724e-09
Ex_H2	Exchange reaction	Exchange reaction	Exchange reaction	Exchange reaction	Exchange reaction	-0.0322852	7.78464e-11	1.7921e-09
t_H2	transport reaction	transport reaction	transport reaction	transport reaction	transport reaction	-0.0322852	7.78464e-11	1.7921e-09
rxn02404	3.1.3.45	R03350	K03270	cpd00001 + cpd02730 <=> cpd00009 + cpd00067 + cpd00875	H2O + 3-Deoxy-D-manno-octulosonate8-phosphate <=> Phosphate + H+ + KDO	0.157619	8.13865e-11	1.86383e-09
rxn01192	|1.13.11.3|	R01631	K00448	cpd00007 + cpd00197 <=> (2) cpd00067 + cpd00856	O2 + Protocatechuate <=> 2 H+ + 3-Carboxy-cis,cis-muconate	-0.477107	9.08459e-11	2.06969e-09
rxn00145	|1.1.2.3|	R00196	K00101	(2) cpd00109 + cpd00159 <=> cpd00020 + (2) cpd00067 + (2) cpd00110	2 Cytochrome c3+ + LCTT <=> Pyruvate + 2 H+ + 2 Cytochrome c2+	-0.241359	1.01372e-10	2.2976e-09
rxn05105	|3.1.3.77|	R07393	K08965	cpd11295 <=> cpd00067 + cpd11296	2,3-diketo5-methylthio-1-phosphopentane <=> H+ + 2-Hydroxy-3-keto-5-methylthiopentenyl-1-phosphate	-0.370545	1.91746e-10	4.32364e-09
rxn00070	|1.8.1.7|	R00094	K00383	cpd00003 + (2) cpd00042 <=> cpd00004 + cpd00067 + cpd00111	NAD + 2 GSH <=> NADH + H+ + GSSG	0.372714	1.94173e-10	4.33391e-09
rxn00086	1.6.4.2|1.8.1.7	R00115	K00383	cpd00006 + (2) cpd00042 <=> cpd00005 + cpd00067 + cpd00111	TPN + 2 GSH <=> TPNH + H+ + GSSG	0.372714	1.94173e-10	4.33391e-09
rxn03181	2.7.1.130	R04657	K00912	cpd00002 + cpd03002 <=> cpd00008 + cpd02993	ATP + Lipid A disaccharide <=> ADP + Lipid IV(A)	0.184271	2.46879e-10	5.48246e-09
rxn00748	4.2.3.3	R01016	K01734	cpd00095 <=> cpd00009 + cpd00067 + cpd00428	Glycerone phosphate <=> Phosphate + H+ + Methylglyoxal	-0.0687197	2.71537e-10	5.99973e-09
rxn00983	|3.1.1.23|3.1.1.79|	R01351	K01054	cpd00001 + cpd01297 <=> cpd00049 + cpd00067 + cpd00100	H2O + Glyceride <=> R-COOH + H+ + GLYC	-0.0940067	2.83143e-10	6.2249e-09
rxn00957	|1.2.1.28|1.2.1.64|1.2.1.67|	R01293	K00141	cpd00001 + cpd00003 + cpd00484 <=> cpd00004 + (2) cpd00067 + cpd00136	H2O + NAD + 4-Hydroxybenzaldehyde <=> NADH + 2 H+ + 4-Hydroxybenzoate	-0.436079	3.0959e-10	6.77248e-09
rxn01747	|3.5.3.9|	R02423	K02083	cpd00001 + (2) cpd00067 + cpd00388 <=> cpd00011 + cpd00013 + cpd01419	H2O + 2 H+ + Allantoate <=> CO2 + NH3 + Ureidoglycine	0.244468	3.15278e-10	6.86275e-09
rxn06595	|1.8.4.11|	R04120		cpd00001 + cpd11420 + cpd12237 <=> cpd11421 + cpd12420	H2O + trdox + Peptide-L-methionine <=> trdrd + Peptide-L-methionine (S)-S-oxide	0.107839	3.24888e-10	7.00261e-09
rxn07437	|1.8.4.11|1.8.4.13|	R07606		cpd00001 + cpd00060 + cpd11420 <=> cpd11421 + cpd14721	H2O + Methionine + trdox <=> trdrd + L-Methionine (S)-S-oxide	0.107839	3.24888e-10	7.00261e-09
rxn08114	|3.5.3.9|			(2) cpd00001 + (2) cpd00067 + cpd00388 <=> cpd00011 + (2) cpd00013 + cpd00465	2 H2O + 2 H+ + Allantoate <=> CO2 + 2 NH3 + Ureidoglycolate	0.244128	3.30649e-10	7.09201e-09
rxn05841	|6.5.1.3|	R00436		cpd00002 + (3) cpd00067 + cpd11613 <=> cpd00012 + cpd00018 + cpd12017	ATP + 3 H+ + RNA <=> PPi + AMP + RNA(circular)	0.620186	3.48292e-10	7.43417e-09
rxn00849	|2.6.1.21|	R01148	K00824	cpd00024 + cpd00117 <=> cpd00020 + cpd00186	2-Oxoglutarate + D-Ala <=> Pyruvate + D-Glutamate	0.189011	3.61394e-10	7.67656e-09
rxn07204	|1.14.14.5|	R07210	K00299	cpd00007 + cpd01270 + cpd14478 <=> cpd00001 + cpd00050 + cpd00081 + cpd11616	O2 + FMNH2 + Alkanesulfonate <=> H2O + FMN + HSO3- + RCHO	-0.298961	3.81001e-10	8.05415e-09
rxn00627	|2.7.1.3|	R00866	K00846	cpd00002 + cpd00082 <=> cpd00008 + cpd00802	ATP + Levulose <=> ADP + Fructose 1-phosphate	0.871779	4.19517e-10	8.78389e-09
rxn02703	|2.7.1.14|	R03819	K00846	cpd00002 + cpd01407 <=> cpd00008 + cpd03722	ATP + Volemulose <=> ADP + Sedoheptulose 1-phosphate	0.871779	4.19517e-10	8.78389e-09
rxn03037	|4.2.1.77|	R04374	K18384	cpd03065 <=> cpd00001 + cpd02235	trans-L-3-Hydroxyproline <=> H2O + 1-Pyrroline-2-carboxylate	0.379863	4.36805e-10	9.10253e-09
rxn00507	|1.2.1.3|1.2.1.5|1.2.1.4|	R00711	K00129	cpd00001 + cpd00006 + cpd00071 <=> cpd00005 + cpd00029 + (2) cpd00067	H2O + TPN + AALD <=> TPNH + ACET + 2 H+	0.388314	4.39202e-10	9.1093e-09
rxn09952	|3.2.1.1|			cpd11657 <=> cpd11594	Starch <=> Dextrin	-0.0373094	4.65916e-10	9.61799e-09
rxn00757	|3.1.1.8|	R01029		cpd00001 + cpd01226 <=> cpd00049 + cpd00067 + cpd00098	H2O + Acylcholine <=> R-COOH + H+ + Choline	-1.85649	4.77116e-10	9.80317e-09
rxn01156	|2.6.1.21|	R01582	K00824	cpd00024 + cpd01526 <=> cpd00143 + cpd00186	2-Oxoglutarate + D-Phenylalanine <=> Phenylpyruvate + D-Glutamate	0.186563	5.03206e-10	9.92196e-09
rxn03426	|2.6.1.21|	R05053	K00824	cpd00320 + cpd00830 <=> cpd00032 + cpd01974	D-Aspartate + 4-Hydroxy-2-oxoglutarate <=> Oxaloacetate + 4-Hydroxy-L-glutamate	0.186563	5.03206e-10	9.92196e-09
rxn06168	|2.6.1.21|	R02459	K00824	cpd00404 + cpd11625 <=> cpd00067 + cpd00815 + cpd11673	D-Ornithine + 2-Oxo acid <=> H+ + 2-Oxo-5-aminovalerate + D-Amino acid	0.186563	5.03206e-10	9.92196e-09
rxn06281	|2.6.1.21|	R02924	K00824	cpd00586 + cpd11625 <=> cpd00067 + cpd02364 + cpd11673	D-Arginine + 2-Oxo acid <=> H+ + 5-Guanidino-2-oxopentanoate + D-Amino acid	0.186563	5.03206e-10	9.92196e-09
rxn11943	|2.6.1.21|			cpd00024 + cpd00549 <=> cpd00023 + cpd02074	2-Oxoglutarate + D-Lysine <=> GLU + 2-Oxo-6-aminocaproate	0.186563	5.03206e-10	9.92196e-09
rxn11968	|2.6.1.21|	R02851	K00824	cpd00549 + cpd11625 <=> cpd00067 + cpd02074 + cpd11673	D-Lysine + 2-Oxo acid <=> H+ + 2-Oxo-6-aminocaproate + D-Amino acid	0.186563	5.03206e-10	9.92196e-09
rxn00593						5.19433	5.00525e-10	9.92196e-09
rxn00960						5.19433	5.00525e-10	9.92196e-09
rxn02948						5.19433	5.00525e-10	9.92196e-09
rxn00791	2.4.2.18	R01073	K00766	cpd00012 + cpd02642 <=> cpd00093 + cpd00103	PPi + N-5-phosphoribosyl-anthranilate <=> Vitamin L1 + PRPP	0.0947035	5.52977e-10	1.08546e-08
rxn05233	1.17.4.1	R02019	K00524	cpd00031 + cpd11421 <=> cpd00001 + cpd00295 + cpd11420	GDP + trdrd <=> H2O + dGDP + trdox	0.185133	5.69675e-10	1.09383e-08
rxn06075	1.17.4.1	R02018	K00524	cpd00001 + cpd00978 + cpd11420 <=> cpd00014 + cpd11421	H2O + dUDP + trdox <=> UDP + trdrd	0.185133	5.69675e-10	1.09383e-08
rxn06641	|1.17.4.1|	R04294		cpd00001 + cpd02602 + cpd11420 <=> cpd11421 + cpd12378	H2O + 2'-Deoxyribonucleoside diphosphate + trdox <=> trdrd + Ribonucleoside diphosphate	0.185133	5.69675e-10	1.09383e-08
rxn12053	|1.17.4.1|	R08363	K10807	cpd00001 + cpd02602 + cpd16465 <=> (2) cpd00067 + cpd12378 + cpd16464	H2O + 2'-Deoxyribonucleoside diphosphate + Tryparedoxin disulfide <=> 2 H+ + Ribonucleoside diphosphate + Tryparedoxin	0.185133	5.69675e-10	1.09383e-08
rxn12054	|1.17.4.1|	R08364	K10807	cpd00001 + cpd02026 + cpd02602 <=> cpd01418 + cpd12378	H2O + TSST + 2'-Deoxyribonucleoside diphosphate <=> TSH + Ribonucleoside diphosphate	0.185133	5.69675e-10	1.09383e-08
rxn06723	|2.3.1.-|	R04550	K02536	cpd00067 + cpd02835 + cpd11493 <=> cpd03584 + cpd11484	H+ + UDP-2,3-bis(3-hydroxytetradecanoyl)glucosamine + ACP <=> UDP-3-O-(beta-hydroxymyristoyl)-D-glucosamine + HMA	0.219586	6.11127e-10	1.16831e-08
rxn00374	|3.5.1.49|	R00524	K01455	cpd00001 + cpd00378 <=> cpd00013 + cpd00047	H2O + Formamide <=> NH3 + FORM	0.281872	6.17722e-10	1.17581e-08
rxn02331	2.5.1.55|4.1.2.16	R03254	K01627	cpd00009 + cpd00067 + cpd02730 <=> cpd00001 + cpd00061 + cpd00817	Phosphate + H+ + 3-Deoxy-D-manno-octulosonate8-phosphate <=> H2O + PEP + D-Arabinose5-phosphate	0.210494	6.78991e-10	1.28686e-08
rxn02832	|4.2.1.-|4.2.1.113|	R04031	K02549	cpd00001 + cpd01772 <=> cpd03451	H2O + Succinylbenzoate <=> SHCHC	0.224781	7.49711e-10	1.4148e-08
rxn01007	|4.1.1.35|	R01384	K08678	cpd00067 + cpd00144 <=> cpd00011 + cpd00163	H+ + UDPglucuronate <=> CO2 + UDP-xylose	0.124875	8.08686e-10	1.51957e-08
rxn02871	|3.5.1.11|	R04103		cpd00001 + cpd03292 <=> cpd00430 + cpd01896	H2O + Penicillin G <=> PACT + 6-Aminopenicillanate	0.605306	9.11185e-10	1.69766e-08
rxn06112	|3.5.1.11|	R02170	K01434	cpd00001 + cpd11668 <=> cpd00049 + cpd00067 + cpd01896	H2O + Penam <=> R-COOH + H+ + 6-Aminopenicillanate	0.605306	9.11185e-10	1.69766e-08
rxn00704	5.4.2.2|5.4.2.5	R00959	K01835	cpd00089 <=> cpd00079	Cori ester <=> Robison ester	-0.0123028	1.10338e-09	2.03848e-08
rxn02379	|5.4.2.2|	R03319		cpd00862 <=> cpd02340	alpha-D-Hexose 1-phosphate <=> alpha-D-Hexose 6-phosphate	-0.0123028	1.10338e-09	2.03848e-08
rxn01439	|2.7.1.1|2.7.1.8|	R01961	K00844	cpd00002 + cpd00276 <=> cpd00008 + cpd00288	ATP + GLUM <=> ADP + D-Glucosamine phosphate	0.180478	1.15146e-09	2.1184e-08
rxn05893	|1.7.7.1|	R00790	K00366	(2) cpd00001 + cpd00013 + (6) cpd11621 <=> (8) cpd00067 + cpd00075 + (6) cpd11620	2 H2O + NH3 + 6 Oxidizedferredoxin <=> 8 H+ + Nitrite + 6 Reducedferredoxin	0.32227	1.368e-09	2.50628e-08
rxn04264	|1.14.13.-|	R06398	K14733	cpd00004 + cpd00007 + cpd00067 + cpd03638 <=> cpd00001 + cpd00003 + cpd04490	NADH + O2 + H+ + (+)-Limonene <=> H2O + NAD + Limonene oxide	0.515833	1.52582e-09	2.78383e-08
rxn12293						4.55047	1.70312e-09	3.09446e-08
rxn02743	|3.5.99.5|4.2.1.-|	R03887	K15067	cpd00001 + cpd00067 + cpd01496 <=> cpd00013 + cpd02183	H2O + H+ + 2-Aminomuconate <=> NH3 + 4-Oxalocrotonate	0.548007	1.89464e-09	3.40094e-08
rxn01793						2.2367	1.9414e-09	3.40094e-08
rxn01794						2.2367	1.9414e-09	3.40094e-08
rxn01942						2.2367	1.9414e-09	3.40094e-08
rxn02017						2.2367	1.9414e-09	3.40094e-08
rxn11966						2.2367	1.9414e-09	3.40094e-08
rxn14124						2.2367	1.9414e-09	3.40094e-08
rxn14176						2.2367	1.9414e-09	3.40094e-08
rxn14375						2.2367	1.9414e-09	3.40094e-08
Ex_N-Acetyl-D-mannosamine						0.0403163	2.07676e-09	3.6093e-08
t_N-Acetyl-D-mannosamine						0.0403163	2.07676e-09	3.6093e-08
rxn07199	|1.11.1.15|			(2) cpd11849 + cpd14475 <=> cpd00001 + cpd11848 + cpd14474	2 RSH + ROOH <=> H2O + ROH + R-S-S-R	0.110818	2.27477e-09	3.92243e-08
rxn12013	|1.11.1.15|	R07180		(2) cpd11849 + cpd14475 <=> cpd00001 + cpd00057 + cpd14474	2 RSH + ROOH <=> H2O + Alcohol + R-S-S-R	0.110818	2.27477e-09	3.92243e-08
rxn03036	|3.1.4.45|	R04373		cpd00001 + cpd02896 <=> cpd00122 + cpd02486	H2O + Glycoprotein N-acetyl-D-glucosaminyl-phospho-D-mannose <=> GlcNAc + Glycoprotein phospho-D-mannose	0.117164	2.28604e-09	3.92645e-08
rxn06381	|3.2.2.24|			cpd00001 + cpd11833 <=> cpd01296 + cpd12292	H2O + ADP-D-ribosyl-[dinitrogen reductase] <=> ADP-D-ribose + [Dinitrogen reductase]	0.112737	2.30024e-09	3.93548e-08
rxn00853	|3.5.1.53|	R01152	K12251	cpd00001 + (2) cpd00067 + cpd00341 <=> cpd00011 + cpd00013 + cpd00118	H2O + 2 H+ + N-Carbamoylputrescine <=> CO2 + NH3 + PUTR	-0.0732485	2.4194e-09	4.12329e-08
rxn10816				cpd00069 + cpd00084 + cpd03738 <=> cpd00001 + cpd00011 + cpd00013 + cpd00020 + (2) cpd00067 + cpd02636 + cpd15378	Tyrosine + L-Cysteine + 1-Deoxy-D-xylulose <=> H2O + CO2 + NH3 + Pyruvate + 2 H+ + 5-(2-Hydroxyethyl)-4-methylthiazole + 4-Hydroxy-benzylalcohol	-0.236366	2.8833e-09	4.87611e-08
rxn13147				cpd00001 + cpd00020 + cpd00102 <=> cpd00009 + cpd00011 + cpd03738	NONE	-0.236366	2.8833e-09	4.87611e-08
rxn08927	|3.4.17.13|			cpd00001 + cpd15505 <=> cpd00117 + cpd15504	H2O + two linked disacharide tetrapeptide murein units (uncrosslinked, middle of chain) <=> D-Ala + two linked disacharide tetrapeptide and tripeptide murein units (uncrosslinked, middle of chain)	0.0883098	2.94949e-09	4.96893e-08
rxn00237	2.7.4.6	R00330	K00940	cpd00002 + cpd00031 <=> cpd00008 + cpd00038	ATP + GDP <=> ADP + GTP	0.191913	3.17238e-09	5.14721e-08
rxn00238	|2.7.4.6|	R00331		cpd00002 + cpd00354 <=> cpd00008 + cpd00173	ATP + NDP <=> ADP + NTP	0.191913	3.17238e-09	5.14721e-08
rxn00409	2.7.4.6	R00570	K00940	cpd00002 + cpd00096 <=> cpd00008 + cpd00052	ATP + CDP <=> ADP + CTP	0.191913	3.17238e-09	5.14721e-08
rxn00515	|2.7.4.6|	R00722	K00940	cpd00002 + cpd00090 <=> cpd00008 + cpd00068	ATP + IDP <=> ADP + ITP	0.191913	3.17238e-09	5.14721e-08
rxn01353	2.7.4.6	R01857	K00940	cpd00002 + cpd00295 <=> cpd00008 + cpd00241	ATP + dGDP <=> ADP + dGTP	0.191913	3.17238e-09	5.14721e-08
rxn00107		R00139	K00940	cpd00002 + cpd07923 <=> cpd00008 + cpd07924	ATP + 2'-Deoxy-5-hydroxymethylcytidine-5'-diphosphate <=> ADP + 2'-Deoxy-5-hydroxymethylcytidine-5'-triphosphate	0.191913	3.17238e-09	5.14721e-08
rxn00117	2.7.4.6	R00156	K00940	cpd00002 + cpd00014 <=> cpd00008 + cpd00062	ATP + UDP <=> ADP + UTP	0.191913	3.17238e-09	5.14721e-08
rxn01678	2.7.4.6	R02331	K00940	cpd00002 + cpd00978 <=> cpd00008 + cpd00358	ATP + dUDP <=> ADP + dUTP	0.191913	3.17238e-09	5.14721e-08
rxn02517	|2.7.4.6|	R03530	K00940	cpd00002 + cpd00976 <=> cpd00008 + cpd00977	ATP + dIDP <=> ADP + dITP	0.191913	3.17238e-09	5.14721e-08
rxn00598	|2.3.1.16|2.3.1.174|	R00829	K00632	cpd00022 + cpd00078 <=> cpd00010 + cpd01507	Acetyl-CoA + Succinyl-CoA <=> CoA + 3-Oxoadipyl-CoA	-0.24623	3.06886e-09	5.14721e-08
rxn00347	3.5.1.38|4.3.1.1	R00490	K01744	cpd00041 <=> cpd00013 + cpd00106	Aspartate <=> NH3 + Fumarate	0.137328	3.35713e-09	5.42696e-08
rxn02405	2.7.7.38	R03351	K00979	cpd00052 + cpd00875 <=> cpd00012 + cpd02546	CTP + KDO <=> PPi + CMP-KDO	0.117459	3.69216e-09	5.94668e-08
rxn00920	|3.1.4.17|3.1.4.35|	R01234	K01120	cpd00001 + cpd00697 <=> cpd00126	H2O + cGMP <=> GMP	-0.735064	3.90967e-09	6.20607e-08
rxn02334	|3.1.4.17|	R03259		cpd00001 + cpd02589 <=> cpd00821	H2O + 3',5'-Cyclic nucleotide <=> Nucleoside 5'-phosphate	-0.735064	3.90967e-09	6.20607e-08
rxn09559	|3.1.4.17|			cpd00001 + cpd00696 <=> cpd00046	H2O + 3',5'-Cyclic CMP <=> CMP	-0.735064	3.90967e-09	6.20607e-08
rxn09560	|3.1.4.17|			cpd00001 + cpd00698 <=> cpd00114	H2O + 3',5'-Cyclic IMP <=> IMP	-0.735064	3.90967e-09	6.20607e-08
rxn03923	|2.3.3.15|	R05651	K03852	cpd00009 + cpd00067 + cpd00460 <=> cpd00081 + cpd00196	Phosphate + H+ + Sulfoacetaldehyde <=> HSO3- + Acetylphosphate	1.06682	4.22843e-09	6.68791e-08
rxn09177	6.3.2.5	R04231	K13038	cpd00052 + cpd00084 + cpd02201 <=> cpd00012 + cpd00046 + cpd02666	CTP + L-Cysteine + D-4-Phosphopantothenate <=> PPi + CMP + (R)-4'-Phosphopantothenoyl-L-cysteine	0.0773419	4.26878e-09	6.72754e-08
rxn02569	2.7.9.3	R03595	K01008	cpd00001 + cpd00002 + cpd01078 <=> cpd00009 + cpd00018 + (2) cpd00067 + cpd03078	H2O + ATP + Selenide <=> Phosphate + AMP + 2 H+ + Selenophosphate	0.125334	4.566e-09	7.09424e-08
rxn02914	2.6.1.52	R04173	K00831	cpd00024 + cpd00738 <=> cpd00023 + cpd02069	2-Oxoglutarate + phosphoserine <=> GLU + 3-Phosphonooxypyruvate	-0.0474091	4.56507e-09	7.09424e-08
rxn03445	2.6.1.52	R05085	K00831	cpd00024 + cpd03607 <=> cpd00023 + cpd03606	2-Oxoglutarate + 4-(Phosphonooxy)-threonine <=> GLU + 2-Oxo-3-hydroxy-4-phosphobutanoate	-0.0474091	4.56507e-09	7.09424e-08
rxn04137	|1.1.1.276|	R06126		cpd00006 + cpd00054 <=> cpd00005 + cpd00067 + cpd08626	TPN + Serine <=> TPNH + H+ + 2-Aminomalonate semialdehyde	0.160695	4.53897e-09	7.09424e-08
rxn00062	|3.6.1.3|3.6.1.5|3.6.1.8|3.6.1.15|3.6.3.1|3.6.3.2|3.6.3.3|3.6.3.4|3.6.3.5|3.6.3.6|3.6.3.7|3.6.3.8|3.6.3.9|3.6.3.10|3.6.3.11|3.6.3.12|3.6.3.14|3.6.3.15|3.6.3.16|3.6.3.17|3.6.3.18|3.6.3.19|3.6.3.20|3.6.3.21|3.6.3.22|3.6.3.23|3.6.3.24|3.6.3.25|3.6.3.26|3.6.3.27|3.6.3.28|3.6.3.29|3.6.3.30|3.6.3.31|3.6.3.32|3.6.3.33|3.6.3.34|3.6.3.35|3.6.3.36|3.6.3.37|3.6.3.38|3.6.3.39|3.6.3.40|3.6.3.41|3.6.3.42|3.6.3…	R00086	K01509	cpd00001 + cpd00002 <=> cpd00008 + cpd00009 + cpd00067	H2O + ATP <=> ADP + Phosphate + H+	0.00850672	4.60461e-09	7.12903e-08
rxn03146	|3.5.1.-|	R04587	K02535	cpd00001 + cpd02886 <=> cpd00029 + cpd03584	H2O + UDP-3-O-(beta-hydroxymyristoyl)-N-acetylglucosamine <=> ACET + UDP-3-O-(beta-hydroxymyristoyl)-D-glucosamine	0.160756	4.66447e-09	7.19638e-08
rxn02287	|2.1.1.107|	R03194	K00589	(2) cpd00017 + cpd00774 <=> (2) cpd00019 + (2) cpd00067 + cpd01620	2 SAM + UroporphyrinogenIII <=> 2 S-Adenosylhomocysteine + 2 H+ + Precorrin 2	0.1179	4.77208e-09	7.33609e-08
rxn09508	|2.4.1.131|			cpd00083 + cpd15252 <=> cpd00031 + cpd12791	GDP-mannose + (alpha-D-mannosyl)3-beta-D-mannosyl-diacetylchitodiphosphodolichol <=> GDP + (alpha-D-Mannosyl)4-beta-D-mannosyl-diacetylchitobiosyldiphosphodolichol	-1.40451	4.80508e-09	7.33609e-08
rxn09509	|2.4.1.131|			cpd00083 + cpd15251 <=> cpd00031 + cpd15252	GDP-mannose + (alpha-D-mannosyl)2-beta-D-mannosyl-diacetylchitobiosyldiphosphodolichol <=> GDP + (alpha-D-mannosyl)3-beta-D-mannosyl-diacetylchitodiphosphodolichol	-1.40451	4.80508e-09	7.33609e-08
rxn00933	|5.1.1.4|	R01255	K01777	cpd00129 <=> cpd00567	L-Proline <=> D-Proline	0.321813	4.85196e-09	7.38203e-08
rxn07578	|4.2.1.-|	R07764	K02372	cpd14939 <=> cpd00001 + cpd14940	3-Hydroxystearoyl-[acp] <=> H2O + (2E)-Octadecenoyl-[acp]	0.0720269	5.18822e-09	7.83938e-08
rxn00972	|2.8.3.10|	R01323		cpd00022 + cpd00137 <=> cpd00029 + cpd00442	Acetyl-CoA + Citrate <=> ACET + (3S)-Citryl-CoA	0.133463	5.18381e-09	7.83938e-08
rxn03599	|3.8.1.2|3.8.1.3|	R05287	K01560	cpd00001 + cpd04135 <=> cpd00067 + cpd00099 + cpd00139	H2O + Chloroacetic acid <=> H+ + HCl + Glycolate	-0.0628562	5.41933e-09	8.16054e-08
Ex_Nitrate	Exchange reaction	Exchange reaction	Exchange reaction	Exchange reaction	Exchange reaction	0.124998	6.87587e-09	1.02454e-07
t_Nitrate	transport reaction	transport reaction	transport reaction	transport reaction	transport reaction	0.124998	6.87587e-09	1.02454e-07
rxn01486	|2.5.1.29|	R02061	K00804	cpd00113 + cpd00350 <=> cpd00012 + cpd00289	Isopentenyldiphosphate + Farnesyldiphosphate <=> PPi + Geranylgeranyl diphosphate	-0.0253873	6.87328e-09	1.02454e-07
rxn00299	3.5.4.16	R00424		cpd00001 + cpd00038 <=> cpd00047 + cpd00067 + cpd02978	H2O + GTP <=> FORM + H+ + 7,8-Dihydroneopterin 3'-triphosphate	0.0945017	6.99029e-09	1.02454e-07
rxn00302	|3.5.4.16|	R00428	K01495	cpd00001 + cpd00038 <=> cpd03518	H2O + GTP <=> Formamidopyrimidine nucleoside triphosphate	0.0945017	6.99029e-09	1.02454e-07
rxn03174	|3.5.4.16|	R04639	K01495	cpd00001 + cpd02978 <=> cpd03666	H2O + 7,8-Dihydroneopterin 3'-triphosphate <=> 2,5-Diamino-6-(5'-triphosphoryl-3',4'-trihydroxy-2'-oxopentyl)- amino-4-oxopyrimidine	0.0945017	6.99029e-09	1.02454e-07
rxn03419	|3.5.4.16|	R05046	K01495	cpd00001 + cpd03518 <=> cpd00047 + cpd00067 + cpd03519	H2O + Formamidopyrimidine nucleoside triphosphate <=> FORM + H+ + 2,5-Diaminopyrimidine nucleoside triphosphate	0.0945017	6.99029e-09	1.02454e-07
rxn03421	|3.5.4.16|6.-.-.-|	R05048	K01495	cpd03519 <=> cpd03666	2,5-Diaminopyrimidine nucleoside triphosphate <=> 2,5-Diamino-6-(5'-triphosphoryl-3',4'-trihydroxy-2'-oxopentyl)- amino-4-oxopyrimidine	0.0945017	6.99029e-09	1.02454e-07
rxn02776	|2.1.1.107|	R03950		(2) cpd00017 + (2) cpd00067 + cpd01624 <=> (2) cpd00019 + cpd03426	2 SAM + 2 H+ + Uroporphyrin III <=> 2 S-Adenosylhomocysteine + Sirohydrochlorin	0.115872	7.42693e-09	1.07776e-07
rxn05005	|2.1.1.107|	R07237		cpd00017 + cpd00774 <=> cpd00019 + cpd00067 + cpd11206	SAM + UroporphyrinogenIII <=> S-Adenosylhomocysteine + H+ + Precorrin 1	0.115872	7.42693e-09	1.07776e-07
rxn05006	|2.1.1.107|	R07238		cpd00017 + cpd11206 <=> cpd00019 + cpd00067 + cpd01620	SAM + Precorrin 1 <=> S-Adenosylhomocysteine + H+ + Precorrin 2	0.115872	7.42693e-09	1.07776e-07
rxn08930	|3.4.17.13|			cpd00001 + cpd15513 <=> cpd00731 + cpd15502	H2O + two disacharide linked murein units, pentapeptide corsslinked tripeptide (A2pm->A2pm) (middle of chain) <=> D-Ala-D-Ala + two disacharide linked murein units, tripeptide crosslinked tripeptide (A2pm->A2pm) (middle of chain)	0.0847399	8.2886e-09	1.19885e-07
Ex_Tyramine	Exchange reaction	Exchange reaction	Exchange reaction	Exchange reaction	Exchange reaction	0.401702	8.37822e-09	1.20389e-07
t_Tyramine	transport reaction	transport reaction	transport reaction	transport reaction	transport reaction	0.401702	8.37822e-09	1.20389e-07
rxn02449	|3.6.1.11|3.6.1.40|	R03409	K01514	cpd00001 + cpd02740 <=> cpd00009 + cpd00067 + cpd00905	H2O + Guanosine 3'-diphosphate 5'-triphosphate <=> Phosphate + H+ + Guanosine 3',5'-bis(diphosphate)	0.0723339	8.94299e-09	1.28086e-07
rxn00196	|1.2.1.26|	R00264	K00128	cpd00001 + cpd00006 + cpd00340 <=> cpd00005 + cpd00024 + (2) cpd00067	H2O + TPN + 2,5-Dioxopentanoate <=> TPNH + 2-Oxoglutarate + 2 H+	0.112112	1.00892e-08	1.42186e-07
rxn03552	|1.2.1.3|	R05237	K00128	cpd00001 + cpd04017 <=> (3) cpd00067 + cpd04018	H2O + 3-Chloroallyl aldehyde <=> 3 H+ + trans-3-Chloroacrylic acid	0.112112	1.00892e-08	1.42186e-07
rxn03598	|1.2.1.3|	R05286	K00128	cpd00001 + cpd00003 + cpd04134 <=> cpd00004 + (2) cpd00067 + cpd04135	H2O + NAD + 2-Chloroethanal <=> NADH + 2 H+ + Chloroacetic acid	0.112112	1.00892e-08	1.42186e-07
rxn04234	|1.2.1.3|	R06366	K00128	cpd00001 + cpd00003 + cpd01686 <=> cpd00004 + (2) cpd00067 + cpd08721	H2O + NAD + Perillaldehyde <=> NADH + 2 H+ + Perillic acid	0.112112	1.00892e-08	1.42186e-07
rxn06890	|1.2.1.3|	R05238	K00128	cpd00001 + cpd15064 <=> (3) cpd00067 + cpd04019	H2O + cis-3-Chloroallyl aldehyde <=> 3 H+ + cis-3-Chloroacrylic acid	0.112112	1.00892e-08	1.42186e-07
rxn00547	|2.7.1.1|2.7.1.4|	R00760	K00844	cpd00002 + cpd00082 <=> cpd00008 + cpd00072	ATP + Levulose <=> ADP + Neuberg ester	0.0512862	1.0253e-08	1.44033e-07
rxn00484	|4.1.1.28|	R00685	K01593	cpd00065 + cpd00067 <=> cpd00011 + cpd00318	Tryptophan + H+ <=> CO2 + Tryptamine	0.686968	1.08847e-08	1.50978e-07
rxn00497	|4.1.1.28|4.1.1.53|	R00699	K01593	cpd00066 + cpd00067 <=> cpd00011 + cpd03161	L-Phenylalanine + H+ <=> CO2 + Phenethylamine	0.686968	1.08847e-08	1.50978e-07
rxn01948	|4.1.1.28|	R02701	K01593	cpd00067 + cpd00490 <=> cpd00011 + cpd00579	H+ + 5-Hydroxy-L-tryptophan <=> CO2 + Serotonin	0.686968	1.08847e-08	1.50978e-07
rxn03360	|4.1.1.28|	R04909	K01593	cpd00011 + cpd03349 <=> cpd00067 + cpd03362	CO2 + 5-Hydroxykynurenamine <=> H+ + 5-Hydroxykynurenine	0.686968	1.08847e-08	1.50978e-07
rxn05771	|1.7.2.1|	R00082		cpd00007 + (4) cpd11798 <=> (2) cpd00001 + (4) cpd11796	O2 + 4 Ferrocytochrome c2 <=> 2 H2O + 4 Ferricytochrome c2	0.523362	1.12999e-08	1.55268e-07
rxn05889	|1.7.2.1|	R00784		cpd00001 + cpd00418 + cpd11796 <=> (2) cpd00067 + cpd00075 + cpd11798	H2O + NO + Ferricytochrome c2 <=> 2 H+ + Nitrite + Ferrocytochrome c2	0.523362	1.12999e-08	1.55268e-07
rxn05890	|1.7.2.1|	R00785	K00368	cpd00001 + cpd00418 + cpd12711 <=> (2) cpd00067 + cpd00075 + cpd12712	H2O + NO + Oxidized azurin <=> 2 H+ + Nitrite + Reduced azurin	0.523362	1.12999e-08	1.55268e-07
rxn06299	|1.12.98.1|	R03025	K00440	cpd00649 + cpd11640 <=> cpd00792	Coenzyme F420 + H2 <=> Reduced coenzyme F420	-0.0726418	1.16796e-08	1.59986e-07
rxn09340	|3.6.1.45|			cpd00001 + cpd00175 <=> cpd00091 + cpd15390	H2O + UDP-N-acetyl-D-galactosamine <=> UMP + N-Acetyl-D-galactosamine 1-phosphate	-0.0462207	1.24679e-08	1.68682e-07
rxn09341	|3.6.1.45|			cpd00001 + cpd00037 <=> cpd00091 + cpd02611	H2O + UDP-N-acetylglucosamine <=> UMP + N-Acetyl-D-glucosamine1-phosphate	-0.0462207	1.24679e-08	1.68682e-07
rxn09348	|3.6.1.45|			cpd00001 + cpd00043 <=> cpd00091 + cpd00348	H2O + UDPgalactose <=> UMP + alpha-D-Galactose1-phosphate	-0.0462207	1.24679e-08	1.68682e-07
rxn09355	|3.6.1.45|			cpd00001 + cpd00144 <=> cpd00091 + cpd03191	H2O + UDPglucuronate <=> UMP + D-Glucuronate 1-phosphate	-0.0462207	1.24679e-08	1.68682e-07
rxn00949	|4.4.1.2|	R01283	K17217	cpd00001 + cpd00135 <=> cpd00013 + cpd00094 + cpd00239	H2O + L-Homocysteine <=> NH3 + 2-Oxobutyrate + H2S	0.393885	1.30161e-08	1.75557e-07
rxn08044		R08555	K07106	cpd00001 + cpd15391 <=> cpd00221 + cpd00293	H2O + MurNAc 6-phosphate <=> D-Lactate + N-Acetyl-D-glucosamine 6-phosphate	0.110092	1.3228e-08	1.7787e-07
rxn00213	2.7.7.9	R00289	K00963	cpd00062 + cpd00089 <=> cpd00012 + cpd00026	UTP + Cori ester <=> PPi + UDPglucose	0.101174	1.47385e-08	1.97576e-07
rxn08519	|1.18.1.2|			cpd00005 + cpd00067 + cpd15464 <=> cpd00006 + cpd15465	TPNH + H+ + flavodoxin (oxidized) <=> TPN + flavodoxin (reduced)	-0.0111062	1.70429e-08	2.27774e-07
rxn14058	1.14.13.39	R00557	K13240	(3) cpd00005 + (4) cpd00007 + (2) cpd00051 + (3) cpd00067 <=> (4) cpd00001 + (3) cpd00006 + (2) cpd00274 + (2) cpd00418	2 L-Arginine + 4 Oxygen + 3 NADPH + 3 H+ <=> 2 Nitric oxide + 2 L-Citrulline + 3 NADP+ + 4 H2O	-0.362234	1.72296e-08	2.29572e-07
rxn06578	|2.7.1.69|	R04076	K02812	cpd00067 + cpd00212 + cpd12508 <=> cpd01850 + cpd11712	H+ + L-Sorbose + Protein N-pros-phosphohistidine <=> L-Sorbose 1P + Protein histidine	0.465522	1.76956e-08	2.35069e-07
rxn03182	|2.-.-.-|	R04658	K02527	cpd02546 + cpd02993 <=> cpd00046 + cpd03585	CMP-KDO + Lipid IV(A) <=> CMP + KDO-lipid IV(A)	0.183329	1.79754e-08	2.37351e-07
rxn03439	|2.-.-.-|	R05074	K02527	cpd02546 + cpd03585 <=> cpd00046 + cpd03586	CMP-KDO + KDO-lipid IV(A) <=> CMP + kdo2-lipid iva	0.183329	1.79754e-08	2.37351e-07
rxn01686	|1.1.1.76|	R02344		cpd00003 + cpd01949 <=> cpd00004 + cpd00067 + cpd00361	NAD + (S,S)-2,3-Butanediol <=> NADH + H+ + ACTN	0.0754857	1.87686e-08	2.42365e-07
rxn02632	|1.1.1.76|	R03707	K03366	cpd00003 + cpd01949 <=> cpd00004 + cpd00067 + cpd01221	NAD + (S,S)-2,3-Butanediol <=> NADH + H+ + (S)-Acetoin	0.0754857	1.87686e-08	2.42365e-07
rxn02861	|1.13.11.2|	R04089	K00446	cpd00007 + cpd01871 <=> cpd00067 + cpd03715	O2 + 3-Methylcatechol <=> H+ + 2-Hydroxy-6-oxo-hept-2,4-dienoate	0.560949	1.88512e-08	2.42365e-07
rxn03607	|1.13.11.2|	R05295	K00446	cpd00007 + cpd04117 <=> cpd00067 + cpd04139	O2 + 4-Methylcatechol <=> H+ + 2-Hydroxy-5-methyl-cis,cis-muconic semialdehyde	0.560949	1.88512e-08	2.42365e-07
rxn03704	|1.13.11.2|	R05404	K00446	cpd00007 + cpd04360 <=> cpd00067 + cpd04362	O2 + 3-Vinylcatechol <=> H+ + 2-Hydroxy-6-oxoocta-2,4,7-trienoate	0.560949	1.88512e-08	2.42365e-07
rxn03706	|1.13.11.2|	R05406	K00446	cpd00007 + cpd01586 <=> cpd00067 + cpd04364	O2 + 4-Chlorocatechol <=> H+ + 5-Chloro-2-hydroxymuconic semialdehyde	0.560949	1.88512e-08	2.42365e-07
rxn07602	|1.13.11.2|	R07795	K00446	cpd00001 + cpd00007 + cpd03777 <=> (2) cpd00067 + cpd00081 + cpd01644	H2O + O2 + 3-Sulfocatechol <=> 2 H+ + HSO3- + 2-Hydroxymuconate	0.560949	1.88512e-08	2.42365e-07
Ex_(S,S)-2,3-Butanediol						0.0754857	1.87686e-08	2.42365e-07
t_(S,S)-2,3-Butanediol						0.0754857	1.87686e-08	2.42365e-07
rxn03008	|1.1.1.53|	R04330		cpd00003 + cpd02403 <=> cpd00004 + cpd00067 + cpd02435	NAD + Androstan-3alpha,17beta-diol <=> NADH + H+ + Androstanolone	0.131542	2.10941e-08	2.62749e-07
rxn03292	|1.1.1.50|1.1.1.53|	R04818	K00037	cpd00003 + cpd03235 <=> cpd00004 + cpd00067 + cpd03234	NAD + 5beta-Cholestane-3alpha,7alpha-diol <=> NADH + H+ + 7alpha-Hydroxy-5beta-cholestan-3-one	0.131542	2.10941e-08	2.62749e-07
rxn03293	|1.1.1.50|1.1.1.53|	R04819	K00037	cpd00006 + cpd03235 <=> cpd00005 + cpd00067 + cpd03234	TPN + 5beta-Cholestane-3alpha,7alpha-diol <=> TPNH + H+ + 7alpha-Hydroxy-5beta-cholestan-3-one	0.131542	2.10941e-08	2.62749e-07
rxn03295	|1.1.1.50|1.1.1.53|	R04824	K00037	cpd00003 + cpd03237 <=> cpd00004 + cpd00067 + cpd03236	NAD + 3alpha,7alpha,12alpha-Trihydroxycoprostane <=> NADH + H+ + 7alpha,12alpha-Dihydroxy-5beta-cholestan-3-one	0.131542	2.10941e-08	2.62749e-07
rxn03296	|1.1.1.50|1.1.1.53|	R04825	K00037	cpd00006 + cpd03237 <=> cpd00005 + cpd00067 + cpd03236	TPN + 3alpha,7alpha,12alpha-Trihydroxycoprostane <=> TPNH + H+ + 7alpha,12alpha-Dihydroxy-5beta-cholestan-3-one	0.131542	2.10941e-08	2.62749e-07
rxn03301	|1.1.1.53|	R04831	K00038	cpd00003 + cpd03262 <=> cpd00004 + cpd00067 + cpd03251	NAD + Cortolone <=> NADH + H+ + Urocortisone	0.131542	2.10941e-08	2.62749e-07
rxn03304	|1.1.1.53|	R04834	K00038	cpd00003 + cpd03263 <=> cpd00004 + cpd00067 + cpd03253	NAD + Cortol <=> NADH + H+ + Urocortisol	0.131542	2.10941e-08	2.62749e-07
rxn03313	|1.1.1.53|	R04844	K00038	cpd00003 + cpd03264 <=> cpd00004 + cpd00067 + cpd03259	NAD + 3alpha,20alpha,21-Trihydroxy-5beta-pregnane-11-one <=> NADH + H+ + 5beta-Pregnane-3alpha,21-diol-11,20-dione	0.131542	2.10941e-08	2.62749e-07
rxn03316	|1.1.1.53|	R04847	K00038	cpd00003 + cpd03265 <=> cpd00004 + cpd00067 + cpd03261	NAD + Diol <=> NADH + H+ + 3alpha-Hydroxy-5beta-pregnane-20-one	0.131542	2.10941e-08	2.62749e-07
Ex_Thiamin						-0.00588394	2.071e-08	2.62749e-07
t_Thiamin						-0.00588394	2.071e-08	2.62749e-07
rxn00596	|2.1.1.6|	R00827		cpd00017 + cpd00077 <=> cpd00019 + cpd00067 + cpd01063	SAM + Catechol <=> S-Adenosylhomocysteine + H+ + Guaiacol	0.274478	2.37271e-08	2.88199e-07
rxn01838	|2.1.1.6|	R02534	K00545	cpd00017 + cpd00429 <=> cpd00019 + cpd00067 + cpd03318	SAM + Arterenol <=> S-Adenosylhomocysteine + H+ + L-Normetanephrine	0.274478	2.37271e-08	2.88199e-07
rxn02088	|2.1.1.6|	R02920	K00545	cpd00017 + cpd00583 <=> cpd00019 + cpd00067 + cpd03317	SAM + L-Adrenaline <=> S-Adenosylhomocysteine + H+ + L-Metanephrine	0.274478	2.37271e-08	2.88199e-07
rxn02367	|2.1.1.6|	R03304	K00545	cpd00017 + cpd00854 <=> cpd00019 + cpd00067 + cpd03312	SAM + Homoprotocatechuate <=> S-Adenosylhomocysteine + H+ + Homovanillate	0.274478	2.37271e-08	2.88199e-07
rxn02994	|2.1.1.6|	R04301	K00545	cpd00017 + cpd02357 <=> cpd00019 + cpd00067 + cpd03316	SAM + Dopamine <=> S-Adenosylhomocysteine + H+ + 3-Methoxytyramine	0.274478	2.37271e-08	2.88199e-07
rxn03258		R04762	K00545	cpd00017 + cpd03143 <=> cpd00019 + cpd00067 + cpd03144	SAM + 2-Hydroxyestrone <=> S-Adenosylhomocysteine + H+ + 2-Methoxyestrone	0.274478	2.37271e-08	2.88199e-07
rxn03260	|2.1.1.-|	R04764	K00545	cpd00017 + cpd03146 <=> cpd00019 + cpd00067 + cpd03147	SAM + 2-OH-Estradiol <=> S-Adenosylhomocysteine + H+ + 2-Methoxyestradiol-17beta	0.274478	2.37271e-08	2.88199e-07
rxn03334	|2.1.1.6|	R04881	K00545	cpd00017 + cpd03306 <=> cpd00019 + cpd00067 + cpd03321	SAM + 3,4-Dihydroxyphenylethyleneglycol <=> S-Adenosylhomocysteine + H+ + 3-Methoxy-4-hydroxyphenylethyleneglycol	0.274478	2.37271e-08	2.88199e-07
rxn03339	|2.1.1.6|	R04887	K00545	cpd00017 + cpd03310 <=> cpd00019 + cpd00067 + cpd03314	SAM + 3,4-Dihydroxymandelate <=> S-Adenosylhomocysteine + H+ + Vanillylmandelic acid	0.274478	2.37271e-08	2.88199e-07
rxn01013	|1.1.1.79|1.1.1.81|	R01392	K00049	cpd00006 + cpd00223 <=> cpd00005 + cpd00067 + cpd00145	TPN + Glycerate <=> TPNH + H+ + Hydroxypyruvate	0.122749	2.47644e-08	2.99969e-07
rxn00832	3.5.4.10	R01127	K00602	cpd00001 + cpd00114 <=> cpd02884	H2O + IMP <=> FAICAR	0.0397203	2.69011e-08	3.24956e-07
rxn10476		R05227	K02230	cpd00001 + cpd00002 + cpd00149 + cpd03913 <=> cpd00008 + cpd00009 + (2) cpd00067 + cpd03914	H2O + ATP + Co2+ + Hydrogenobyrinate diamide <=> ADP + Phosphate + 2 H+ + Cob(II)yrinate diamide	0.130179	2.75211e-08	3.30497e-07
rxn02869	|5.3.3.8|	R04100		cpd01887 <=> cpd02060	(3Z)-Dodecenoyl-CoA <=> (2E)-Dodecenoyl-CoA	0.360354	2.78108e-08	3.30497e-07
rxn03254	|5.3.3.8|	R04756	K01825	cpd03132 <=> cpd03131	cis,cis-3,6-Dodecadienoyl-CoA <=> trans,cis-Lauro-2,6-dienoyl-CoA	0.360354	2.78108e-08	3.30497e-07
rxn08706	|5.3.3.8|			cpd15238 <=> cpd03126	Hexadecenoyl-CoA <=> (2E)-Hexadecenoyl-CoA	0.360354	2.78108e-08	3.30497e-07
rxn09038	|5.3.3.8|			cpd15274 <=> cpd14937	Octadecenoyl-CoA <=> (2E)-Octadecenoyl-CoA	0.360354	2.78108e-08	3.30497e-07
rxn09288	|5.3.3.8|			cpd15295 <=> cpd03127	Tetradecenoyl-CoA <=> (2E)-Tetradecenoyl-CoA	0.360354	2.78108e-08	3.30497e-07
rxn01008	|5.1.3.6|	R01385	K08679	cpd00144 <=> cpd00472	UDPglucuronate <=> UDPgalacturonate	0.0776993	2.93343e-08	3.46728e-07
rxn00138	6.3.1.5	R00189	K01916	cpd00002 + cpd00013 + cpd00638 <=> cpd00003 + cpd00012 + cpd00018	ATP + NH3 + Deamido-NAD <=> NAD + PPi + AMP	0.124971	2.93311e-08	3.46728e-07
rxn06348	|2.7.1.69|	R03232	K02768	cpd00067 + cpd00082 + cpd12508 <=> cpd00802 + cpd11712	H+ + Levulose + Protein N-pros-phosphohistidine <=> Fructose 1-phosphate + Protein histidine	0.0778631	3.04057e-08	3.58429e-07
rxn02504	|4.1.2.25|	R03504	K01633	cpd02961 <=> cpd00229 + cpd00954	Dihydroneopterin <=> Glycolaldehyde + 6-hydroxymethyl dihydropterin	0.0795581	3.36224e-08	3.95288e-07
rxn08615	2.4.1.21			cpd00387 + cpd15302 <=> cpd00008 + cpd00155	ADPglucose + glycogen(n-1) <=> ADP + Glycogen	-0.0412176	3.49015e-08	4.09232e-07
rxn03137	2.1.2.3	R04560	K00602	cpd00201 + cpd02851 <=> cpd00087 + cpd02884	10-Formyl-THF + AICAR <=> THF + FAICAR	0.0400668	3.61406e-08	4.2237e-07
rxn06201	|2.7.1.69|	R02630	K02793	cpd00067 + cpd00138 + cpd12508 <=> cpd00235 + cpd11712	H+ + MANN + Protein N-pros-phosphohistidine <=> D-Mannose6-phosphate + Protein histidine	0.074403	3.62142e-08	4.2237e-07
rxn02321	|5.1.3.22|5.-.-.-|	R03244	K03079	cpd00808 <=> cpd02100	L-Ribulose 5-phosphate <=> L-Xylulose 5-phosphate	0.267151	3.79653e-08	4.41577e-07
rxn02788	|5.3.2.-|	R03966	K01821	cpd01644 <=> cpd02183	2-Hydroxymuconate <=> 4-Oxalocrotonate	0.222768	3.81622e-08	4.41577e-07
rxn03690	|5.3.2.-|	R05389	K01821	cpd04651 <=> cpd04652	2-Hydroxy-5-methyl-cis,cis-muconate <=> 2-Oxo-5-methyl-cis-muconate	0.222768	3.81622e-08	4.41577e-07
rxn00892	|2.7.1.59|	R01201	K00884	cpd00002 + cpd00122 <=> cpd00008 + cpd00293	ATP + GlcNAc <=> ADP + N-Acetyl-D-glucosamine 6-phosphate	0.182505	3.83614e-08	4.42716e-07
rxn14136	3.1.1.83	R06392	K14731	cpd00001 + cpd08268 <=> cpd08271	(4S,7R)-4-Isopropenyl-7-methyl-2-oxo-oxepanone + H2O <=> (3S)-6-Hydroxy-3-isopropenyl-heptanoate	-0.14439	3.95856e-08	4.55649e-07
rxn02222	|3.5.1.4|	R03096	K01426	cpd00001 + cpd01747 <=> cpd00013 + cpd00703	H2O + Indole-3-acetamide <=> NH3 + Indoleacetate	0.0754788	4.10743e-08	4.7155e-07
rxn03106	|1.2.1.3|	R04506	K00128	cpd00001 + cpd00003 + cpd03228 <=> cpd00004 + (2) cpd00067 + cpd02773	H2O + NAD + 3alpha,7alpha-Dihydroxy-5beta-cholestan-26-al <=> NADH + 2 H+ + 3alpha,7alpha-Dihydroxy-5beta-cholestanate	0.105478	4.30507e-08	4.79354e-07
rxn01261	|1.17.1.5|	R01720	K20445	cpd00001 + cpd00006 + cpd00218 <=> cpd00005 + cpd00067 + cpd00752	H2O + TPN + Niacin <=> TPNH + H+ + 6-Hydroxynicotinate	0.110248	4.25981e-08	4.79354e-07
rxn02526						1.89916	4.30622e-08	4.79354e-07
rxn02539						1.89916	4.30622e-08	4.79354e-07
rxn03573						1.89916	4.30622e-08	4.79354e-07
rxn03574						1.89916	4.30622e-08	4.79354e-07
rxn03575						1.89916	4.30622e-08	4.79354e-07
rxn03576						1.89916	4.30622e-08	4.79354e-07
rxn03729						1.89916	4.30622e-08	4.79354e-07
rxn03772						1.89916	4.30622e-08	4.79354e-07
rxn04646						1.89916	4.30622e-08	4.79354e-07
rxn04671						1.89916	4.30622e-08	4.79354e-07
rxn03063	|2.1.1.41|	R04427	K00559	cpd00017 + cpd03221 <=> cpd00019 + cpd00067 + cpd02755	SAM + Zymosterol <=> S-Adenosylhomocysteine + H+ + Fecosterol	-0.132085	4.67828e-08	5.18146e-07
rxn07312	|2.1.1.41|	R07481	K00559	cpd00017 + cpd01306 <=> cpd00019 + cpd00067 + cpd05727	SAM + Cycloartenol <=> S-Adenosylhomocysteine + H+ + 24-Methylenecycloartanol	-0.132085	4.67828e-08	5.18146e-07
Ex_Tryptamine	Exchange reaction	Exchange reaction	Exchange reaction	Exchange reaction	Exchange reaction	0.453972	4.82676e-08	5.31911e-07
t_Tryptamine	transport reaction	transport reaction	transport reaction	transport reaction	transport reaction	0.453972	4.82676e-08	5.31911e-07
rxn06934	|2.7.1.69|	R05570	K02773	cpd00067 + cpd01171 + cpd12508 <=> cpd03752 + cpd11712	H+ + Dulcose + Protein N-pros-phosphohistidine <=> Galactitol 1-phosphate + Protein histidine	0.156467	4.90367e-08	5.39035e-07
rxn11878	|2.7.1.69|	R08366	K02744	cpd00067 + cpd00832 + cpd12508 <=> cpd03812 + cpd11712	H+ + N-Acetyl-D-galactosamine + Protein N-pros-phosphohistidine <=> N-Acetyl-D-galactosamine 6-phosphate + Protein histidine	0.161854	5.00591e-08	5.48902e-07
rxn00567	|1.7.2.1|	R00783	K00368	cpd00001 + cpd00109 + cpd00418 <=> (2) cpd00067 + cpd00075 + cpd00110	H2O + Cytochrome c3+ + NO <=> 2 H+ + Nitrite + Cytochrome c2+	-0.311949	5.3827e-08	5.88749e-07
rxn00293	2.7.7.23	R00416	K00972	cpd00062 + cpd02611 <=> cpd00012 + cpd00037	UTP + N-Acetyl-D-glucosamine1-phosphate <=> PPi + UDP-N-acetylglucosamine	0.00878902	5.70997e-08	6.22996e-07
rxn00506	1.2.1.3|1.2.1.5	R00710	K00128	cpd00001 + cpd00003 + cpd00071 <=> cpd00004 + cpd00029 + (2) cpd00067	H2O + NAD + AALD <=> NADH + ACET + 2 H+	0.103392	6.41962e-08	6.76908e-07
rxn00653	|1.2.1.3|	R00904	K00128	cpd00004 + (2) cpd00067 + cpd00085 <=> cpd00001 + cpd00003 + cpd01504	NADH + 2 H+ + beta-Alanine <=> H2O + NAD + 3-Aminopropanal	0.103392	6.41962e-08	6.76908e-07
rxn01286	|1.2.1.3|	R01752	K00128	cpd00001 + cpd00003 + cpd00448 <=> cpd00004 + (2) cpd00067 + cpd00223	H2O + NAD + D-Glyceraldehyde <=> NADH + 2 H+ + Glycerate	0.103392	6.41962e-08	6.76908e-07
rxn01459	|1.2.1.3|	R01986	K00128	cpd00001 + cpd00006 + cpd00434 <=> cpd00005 + (2) cpd00067 + cpd00281	H2O + TPN + 4-Aminobutanal <=> TPNH + 2 H+ + GABA	0.103392	6.41962e-08	6.76908e-07
rxn01937	|1.2.1.3|	R02678	K00128	cpd00001 + cpd00003 + cpd00486 <=> cpd00004 + (2) cpd00067 + cpd00703	H2O + NAD + Indoleacetaldehyde <=> NADH + 2 H+ + Indoleacetate	0.103392	6.41962e-08	6.76908e-07
rxn02106	|1.2.1.3|	R02940	K00128	cpd00001 + cpd00003 + cpd03562 <=> cpd00004 + (2) cpd00067 + cpd00598	H2O + NAD + 2-Propyn-1-al <=> NADH + 2 H+ + Propynoate	0.103392	6.41962e-08	6.76908e-07
rxn02122	|1.2.1.3|	R02957	K00128	(2) cpd00001 + cpd00003 + cpd01735 <=> cpd00004 + (3) cpd00067 + cpd00609	2 H2O + NAD + Glucurone <=> NADH + 3 H+ + D-Glucarate	0.103392	6.41962e-08	6.76908e-07
rxn02350	|1.2.1.3|1.2.1.47|	R03283	K00128	cpd00001 + cpd00003 + cpd00845 <=> cpd00004 + (2) cpd00067 + cpd00870	H2O + NAD + 4-Trimethylammoniobutanal <=> NADH + 2 H+ + 4-Trimethylammoniobutanoate	0.103392	6.41962e-08	6.76908e-07
rxn02729	|1.2.1.3|	R03869	K00128	cpd00001 + cpd00003 + cpd00287 <=> cpd00004 + (2) cpd00067 + cpd01468	H2O + NAD + 2-Methyl-3-oxopropanoate <=> NADH + 2 H+ + Methylmalonate	0.103392	6.41962e-08	6.76908e-07
rxn02853	|1.2.1.3|	R04065	K00128	cpd00001 + cpd00003 + cpd03052 <=> cpd00004 + (2) cpd00067 + cpd01831	H2O + NAD + Imidazole acetaldehyde <=> NADH + 2 H+ + 4-Imidazoleacetate	0.103392	6.41962e-08	6.76908e-07
rxn03354	|1.2.1.3|	R04903	K00128	cpd00001 + cpd00003 + cpd03345 <=> cpd00004 + (2) cpd00067 + cpd03346	H2O + NAD + 5-Hydroxyindoleacetaldehyde <=> NADH + 2 H+ + 5-Hydroxyindoleacetate	0.103392	6.41962e-08	6.76908e-07
rxn03468	|1.2.1.3|	R05119		cpd00001 + cpd00003 + cpd03664 <=> cpd00004 + (2) cpd00067 + cpd03663	H2O + NAD + 3-Butyn-1-al <=> NADH + 2 H+ + 3-Butynoate	0.103392	6.41962e-08	6.76908e-07
rxn03553	|1.2.1.3|			cpd00001 + cpd04017 <=> (3) cpd00067 + cpd04019	H2O + 3-Chloroallyl aldehyde => 3 H+ + cis-3-Chloroacrylic acid	0.103392	6.41962e-08	6.76908e-07
rxn05853	|1.2.1.3|	R00538		cpd00001 + cpd00003 + cpd11616 <=> cpd00004 + cpd00049 + (2) cpd00067	H2O + NAD + RCHO <=> NADH + R-COOH + 2 H+	0.103392	6.41962e-08	6.76908e-07
rxn05343	|2.3.1.41|2.3.1.85|2.3.1.86|2.3.1.179|2.3.1.180|	R04960	K00647	cpd00067 + cpd11470 + cpd11492 <=> cpd00011 + cpd11487 + cpd11493	H+ + Octanoyl-ACP + Malonyl-acyl-carrierprotein- <=> CO2 + 3-oxodecanoyl-acp + ACP	0.0517341	6.55198e-08	6.79459e-07
rxn05344	|2.3.1.41|2.3.1.85|2.3.1.86|2.3.1.179|2.3.1.180|	R04968	K00647	cpd00067 + cpd11466 + cpd11492 <=> cpd00011 + cpd11485 + cpd11493	H+ + Myristoyl-ACP + Malonyl-acyl-carrierprotein- <=> CO2 + 3-oxohexadecanoyl-acp + ACP	0.0517341	6.55198e-08	6.79459e-07
rxn05345	|2.3.1.41|2.3.1.85|2.3.1.86|2.3.1.179|2.3.1.180|	R04726	K00647	cpd00067 + cpd11468 + cpd11492 <=> cpd00011 + cpd11491 + cpd11493	H+ + Dodecanoyl-ACP + Malonyl-acyl-carrierprotein- <=> CO2 + 3-oxotetradecanoyl-acp + ACP	0.0517341	6.55198e-08	6.79459e-07
rxn05346	|2.3.1.41|2.3.1.85|2.3.1.86|2.3.1.179|2.3.1.180|	R04952	K00647	cpd00067 + cpd11464 + cpd11492 <=> cpd00011 + cpd11486 + cpd11493	H+ + Butyryl-ACP + Malonyl-acyl-carrierprotein- <=> CO2 + 3-Oxohexanoyl-[acp] + ACP	0.0517341	6.55198e-08	6.79459e-07
rxn05347	|2.3.1.41|2.3.1.85|2.3.1.86|2.3.1.179|2.3.1.180|	R04355	K00647	cpd00067 + cpd11492 + cpd11494 <=> cpd00011 + cpd11488 + cpd11493	H+ + Malonyl-acyl-carrierprotein- + Acetyl-ACP <=> CO2 + Acetoacetyl-ACP + ACP	0.0517341	6.55198e-08	6.79459e-07
rxn05348	|2.3.1.41|2.3.1.85|2.3.1.86|2.3.1.179|2.3.1.180|	R04963	K00647	cpd00067 + cpd11474 + cpd11492 <=> cpd00011 + cpd11489 + cpd11493	H+ + Decanoyl-ACP + Malonyl-acyl-carrierprotein- <=> CO2 + 3-oxododecanoyl-acp + ACP	0.0517341	6.55198e-08	6.79459e-07
rxn05350	|2.3.1.41|2.3.1.85|2.3.1.86|2.3.1.179|2.3.1.180|	R04957	K00647	cpd00067 + cpd11472 + cpd11492 <=> cpd00011 + cpd11490 + cpd11493	H+ + Hexanoyl-ACP + Malonyl-acyl-carrierprotein- <=> CO2 + 3-oxooctanoyl-acp + ACP	0.0517341	6.55198e-08	6.79459e-07
rxn00604	1.1.1.49	R00835	K00036	cpd00006 + cpd00079 <=> cpd00005 + cpd00067 + cpd00911	TPN + Robison ester <=> TPNH + H+ + 6-Phospho-D-glucono-1,5-lactone	0.263692	6.65525e-08	6.86928e-07
rxn01975	|1.1.1.49|	R02736	K00036	cpd00006 + cpd00863 <=> cpd00005 + cpd00067 + cpd00911	TPN + beta-D-Glucose 6-phosphate <=> TPNH + H+ + 6-Phospho-D-glucono-1,5-lactone	0.263692	6.65525e-08	6.86928e-07
rxn03423	|1.2.1.3|	R05050	K00128	cpd00001 + cpd00003 + cpd03529 <=> cpd00004 + (2) cpd00067 + cpd01889	H2O + NAD + N4-Acetylaminobutanal <=> NADH + 2 H+ + 4-Acetamidobutanoate	0.103242	6.72441e-08	6.92441e-07
rxn01011	|1.1.1.26|1.1.1.29|1.1.1.81|	R01388	K00015	cpd00003 + cpd00223 <=> cpd00004 + cpd00067 + cpd00145	NAD + Glycerate <=> NADH + H+ + Hydroxypyruvate	0.114614	6.75721e-08	6.94193e-07
rxn01964	4.2.1.20	R02722	K01694	cpd00054 + cpd02210 <=> cpd00001 + cpd00065 + cpd00102	Serine + Indoleglycerol phosphate <=> H2O + Tryptophan + Glyceraldehyde3-phosphate	0.0407359	6.89728e-08	7.03651e-07
rxn00474	4.2.1.20	R00674	K01695	cpd00054 + cpd00359 <=> cpd00001 + cpd00065	Serine + indol <=> H2O + Tryptophan	0.0407359	6.89728e-08	7.03651e-07
rxn01682	4.1.2.8|4.2.1.20	R02340	K01695	cpd02210 <=> cpd00102 + cpd00359	Indoleglycerol phosphate <=> Glyceraldehyde3-phosphate + indol	0.0407359	6.89728e-08	7.03651e-07
rxn11879	|2.7.1.69|	R08367	K02744	cpd00067 + cpd01524 + cpd12508 <=> cpd03813 + cpd11712	H+ + D-Galactosamine + Protein N-pros-phosphohistidine <=> D-Galactosamine 6-phosphate + Protein histidine	0.183486	7.15212e-08	7.2796e-07
rxn07267	|2.7.8.-|	R07390	K06131	(2) cpd11652 <=> cpd00100 + cpd12801	2 PtdGro <=> GLYC + Cardiolipin	-0.0360607	7.18601e-08	7.29721e-07
rxn00909	|1.5.1.20|1.7.99.5|			cpd00125 + cpd00982 <=> cpd00015 + cpd00345	5,10-Methylene-THF + FADH2 <=> FAD + 5-Methyltetrahydrofolate	0.0454206	7.22141e-08	7.31626e-07
rxn10054	|3.5.4.12|			cpd00001 + cpd00046 + cpd00067 <=> cpd00013 + cpd00091	H2O + CMP + H+ <=> NH3 + UMP	-0.0333417	7.88042e-08	7.96556e-07
rxn09631				cpd00033 + cpd00067 + cpd00084 + cpd00198 + cpd00790 <=> (3) cpd00001 + cpd00011 + cpd00013 + cpd00020 + cpd00029 + cpd00281 + cpd02654	Gly + H+ + L-Cysteine + D-Xylulose5-phosphate + O-Acetyl-L-homoserine <=> 3 H2O + CO2 + NH3 + Pyruvate + ACET + GABA + 4-Methyl-5--2-phosphoethyl-thiazole	0.0766626	8.04806e-08	8.09779e-07
rxn12239				cpd00003 + cpd15378 <=> cpd00004 + cpd00067 + cpd00484	NAD + 4-Hydroxy-benzylalcohol <=> NADH + H+ + 4-Hydroxybenzaldehyde	-0.202477	8.04806e-08	8.09779e-07
rxn03371	|1.8.99.2|			cpd00018 + cpd00109 + cpd03387 <=> (2) cpd00067 + cpd00110 + cpd03388	AMP + Cytochrome c3+ + Selenite <=> 2 H+ + Cytochrome c2+ + Adenylylselenate	-0.179168	8.51379e-08	8.52737e-07
rxn13994	1.8.99.2	R04927	K00394	cpd00018 + (2) cpd00109 + cpd03387 <=> (2) cpd00110 + cpd03388	2 Ferricytochrome c + Selenite + AMP <=> 2 Ferrocytochrome c + Adenylylselenate	-0.179168	8.51379e-08	8.52737e-07
rxn01851	1.2.1.19|1.2.1.3	R02549	K00128	cpd00001 + cpd00003 + cpd00434 <=> cpd00004 + (2) cpd00067 + cpd00281	H2O + NAD + 4-Aminobutanal <=> NADH + 2 H+ + GABA	0.0526074	8.55237e-08	8.54654e-07
rxn01117	5.3.1.13	R01530	K02467	cpd00817 <=> cpd00171	D-Arabinose5-phosphate <=> D-Ribulose5-phosphate	0.142336	8.82325e-08	8.79724e-07
rxn00371	|1.2.1.2|	R00519	K00122	cpd00003 + cpd00047 <=> cpd00004 + cpd00011	NAD + FORM <=> NADH + CO2	0.0486635	9.14375e-08	9.09617e-07
rxn00478	|1.13.11.11|1.13.11.52|	R00678	K00453	cpd00007 + cpd00065 <=> cpd01749	O2 + Tryptophan <=> L-Formylkynurenine	-0.948394	9.64424e-08	9.5724e-07
rxn09244	|2.9.1.1|	R08219	K01042	(2) cpd00067 + cpd03078 + cpd15565 <=> cpd00009 + cpd15563	2 H+ + Selenophosphate + L-Seryl-tRNA(Sec) <=> Phosphate + L-Selenocysteinyl-tRNA(Sec)	0.165462	9.71753e-08	9.62342e-07
rxn00452	|2.1.1.10|	R00650	K00547	cpd00017 + cpd00135 <=> cpd00019 + cpd00060 + cpd00067	SAM + L-Homocysteine <=> S-Adenosylhomocysteine + Methionine + H+	0.105147	9.75637e-08	9.64017e-07
rxn00737	|4.3.1.19|	R00996	K01754	cpd00161 <=> cpd00013 + cpd00094	threonine <=> NH3 + 2-Oxobutyrate	0.0552587	9.81756e-08	9.67888e-07
rxn03431	|1.1.99.8|	R05062	K00114	cpd00986 + cpd03562 <=> cpd00097 + cpd03563	PQQH2 + 2-Propyn-1-al <=> PQQ + NA 1986	0.383212	1.04326e-07	1.01938e-06
rxn03517	|1.1.99.8|1.1.1.1|	R05198	K00114	cpd00097 + cpd00363 <=> cpd00071 + cpd00986	PQQ + ETOH <=> AALD + PQQH2	0.383212	1.04326e-07	1.01938e-06
rxn03597	|1.1.99.8|	R05285	K00114	cpd00097 + cpd04133 <=> cpd00986 + cpd04134	PQQ + 2-Chloroethanol <=> PQQH2 + 2-Chloroethanal	0.383212	1.04326e-07	1.01938e-06
rxn00194	4.1.1.15|4.1.1.19	R00261	K01580	cpd00023 + cpd00067 <=> cpd00011 + cpd00281	GLU + H+ <=> CO2 + GABA	-0.0958006	1.03779e-07	1.01938e-06
rxn01115	1.1.1.44	R01528	K00033	cpd00006 + cpd00284 <=> cpd00005 + cpd00011 + cpd00171	TPN + 6-Phospho-D-gluconate <=> TPNH + CO2 + D-Ribulose5-phosphate	0.216253	1.05988e-07	1.03333e-06
rxn06500	|3.8.1.2|3.8.1.10|			cpd00001 + cpd12024 <=> (2) cpd00067 + cpd11684 + cpd12118	H2O + (S)-2-Haloacid <=> 2 H+ + Halide + (R)-2-Hydroxyacid	-0.0627714	1.12612e-07	1.09548e-06
rxn00273	|2.3.1.29|			cpd00022 + cpd00033 <=> cpd00010 + cpd02053	Acetyl-CoA + Gly <=> CoA + 2-Amino-acetoacetate	0.177616	1.1378e-07	1.10196e-06
rxn00274	2.3.1.29|2.3.1.37	R00371	K00639	cpd00022 + cpd00033 <=> cpd00010 + cpd02211	Acetyl-CoA + Gly <=> CoA + L-2-Amino-acetoacetate	0.177616	1.1378e-07	1.10196e-06
rxn00601	2.3.1.109	R00832	K00673	cpd00051 + cpd00078 <=> cpd00010 + cpd00067 + cpd02103	Arginine + Succinyl-CoA <=> CoA + H+ + N2-Succinyl-L-arginine	0.425463	1.15468e-07	1.11586e-06
rxn01539						-0.00600747	1.20573e-07	1.16263e-06
rxn03379	|4.4.1.8|	R04941	K00816	cpd00001 + cpd03398 <=> cpd00013 + cpd00020 + cpd03397	H2O + Selenocystathionine <=> NH3 + Pyruvate + Selenohomocysteine	0.0358819	1.23966e-07	1.19273e-06
rxn04051	|2.1.1.132|	R05813	K02191	(2) cpd00017 + cpd08373 <=> cpd00011 + (2) cpd00019 + cpd00067 + cpd08375	2 SAM + Cobalt-precorrin 6B <=> CO2 + 2 S-Adenosylhomocysteine + H+ + Cobalt-precorrin 8	0.239852	1.2843e-07	1.23298e-06
rxn00065	4.6.1.1	R00089	K01768	cpd00002 <=> cpd00012 + cpd00446	ATP <=> PPi + cAMP	-0.0358931	1.30376e-07	1.24622e-06
rxn00307	|4.6.1.1|4.6.1.2|	R00434	K01768	cpd00038 <=> cpd00012 + cpd00697	GTP <=> PPi + cGMP	-0.0358931	1.30376e-07	1.24622e-06
rxn01605	|4.1.1.6|	R02243	K17724	cpd00067 + cpd00331 <=> cpd00011 + cpd00380	H+ + cis-Aconitate <=> CO2 + Itaconate	0.181595	1.31676e-07	1.25592e-06
rxn06373	|2.1.1.79|	R03411		cpd00017 + cpd11827 <=> cpd00019 + cpd00067 + cpd12523	SAM + Phospholipid olefinic fatty acid <=> S-Adenosylhomocysteine + H+ + Phospholipid cyclopropane fatty acid	0.143355	1.37831e-07	1.30052e-06
rxn08206	|2.1.1.79|			(2) cpd00017 + cpd15532 <=> (2) cpd00019 + (3) cpd00067 + cpd15433	2 SAM + phosphatidylethanolamine dihexadec-9enoyl <=> 2 S-Adenosylhomocysteine + 3 H+ + cyclopropane phosphatidylethanolamine dihexadec-9,10-cyclo-anoyl	0.143355	1.37831e-07	1.30052e-06
rxn08207	|2.1.1.79|			(2) cpd00017 + cpd15539 <=> (2) cpd00019 + (2) cpd00067 + cpd15435	2 SAM + Phosphatidylglycerol dihexadec-9-enoyl <=> 2 S-Adenosylhomocysteine + 2 H+ + cyclopropane phosphatidylglycerol dihexadec-9,10-cyclo-anoyl	0.143355	1.37831e-07	1.30052e-06
rxn08208	|2.1.1.79|			(2) cpd00017 + cpd15534 <=> (2) cpd00019 + (3) cpd00067 + cpd15434	2 SAM + phosphatidylethanolamine dioctadec-11-enoyl <=> 2 S-Adenosylhomocysteine + 3 H+ + cyclopropane phosphatidylethanolamine dioctadec-11,12-cyclo-anoyl	0.143355	1.37831e-07	1.30052e-06
rxn08209	|2.1.1.79|			(2) cpd00017 + cpd15541 <=> (2) cpd00019 + (2) cpd00067 + cpd15436	2 SAM + Phosphatidylglycerol dioctadec-11-enoyl <=> 2 S-Adenosylhomocysteine + 2 H+ + cyclopropane phosphatidylglycerol dioctadec-11,12-cyclo-anoyl	0.143355	1.37831e-07	1.30052e-06
rxn00048	2.5.1.9	R00066	K00793	(2) cpd02656 <=> cpd00220 + cpd02882	2 6-7-Dimethyl-8--1-D-ribityllumazine <=> RIBF + 4--1-D-Ribitylamino-5-aminouracil	0.0856222	1.39908e-07	1.31729e-06
rxn00866	|4.1.1.22|4.1.1.28|	R01167	K01590	cpd00067 + cpd00119 <=> cpd00011 + cpd00312	H+ + L-Histidine <=> CO2 + Histamine	0.354646	1.41289e-07	1.32745e-06
rxn01991	|1.4.1.16|	R02755	K03340	cpd00001 + cpd00006 + cpd00516 <=> cpd00005 + cpd00013 + cpd00067 + cpd02414	H2O + TPN + meso-2,6-Diaminopimelate <=> TPNH + NH3 + H+ + L-2-Amino-6-oxopimelate	0.102816	1.51635e-07	1.42162e-06
rxn00549	3.1.3.11	R00762	K01086	cpd00001 + cpd00290 <=> cpd00009 + cpd00067 + cpd00072	H2O + D-Fructose1-6-bisphosphate <=> Phosphate + H+ + Neuberg ester	0.0644141	1.57042e-07	1.46918e-06
rxn03666	|3.7.1.-|	R05365	K15756	cpd00001 + cpd05041 <=> cpd00067 + cpd00093 + cpd00461	H2O + 2-Hydroxy-6-oxo-(2'-aminophenyl)-hexa-2,4-dienoate <=> H+ + Vitamin L1 + Oxopent-4-enoate	0.236166	1.67585e-07	1.56448e-06
rxn06556	|3.1.2.21|3.1.2.14|	R04014	K01071	cpd00001 + cpd11468 <=> cpd00067 + cpd01741 + cpd11493	H2O + Dodecanoyl-ACP <=> H+ + ddca + ACP	-0.0634366	1.71852e-07	1.59416e-06
rxn08433	|3.1.2.14|3.1.2.-|	R08158	K01071	cpd00001 + cpd11474 <=> cpd00067 + cpd01107 + cpd11493	H2O + Decanoyl-ACP <=> H+ + Decanoate + ACP	-0.0634366	1.71852e-07	1.59416e-06
rxn08438	|3.1.2.14|3.1.2.-|	R08157	K01071	cpd00001 + cpd11470 <=> cpd00067 + cpd03846 + cpd11493	H2O + Octanoyl-ACP <=> H+ + octanoate + ACP	-0.0634366	1.71852e-07	1.59416e-06
rxn06575	|2.4.1.109|			cpd00067 + cpd11463 + cpd12407 <=> cpd11619 + cpd12205	H+ + Protein + Dolichyl phosphate D-mannose <=> Dolichyl phosphate + O-D-Mannosylprotein	-0.381384	1.73551e-07	1.5998e-06
rxn11590	|2.4.1.109|	R04072	K00728	cpd12044 + cpd12407 <=> cpd11619 + cpd12205	Protein serine + Dolichyl phosphate D-mannose <=> Dolichyl phosphate + O-D-Mannosylprotein	-0.381384	1.73551e-07	1.5998e-06
rxn01993						2.63231	1.73309e-07	1.5998e-06
rxn01492	2.7.1.56	R02071	K00882	cpd00002 + cpd00802 <=> cpd00008 + cpd00290	ATP + Fructose 1-phosphate <=> ADP + D-Fructose1-6-bisphosphate	0.0955269	1.75352e-07	1.61302e-06
rxn02593						-2.76501	2.22362e-07	2.04118e-06
rxn01025	|3.5.4.1|	R01411	K01485	cpd00001 + cpd00067 + cpd01587 <=> cpd00013 + cpd00151	H2O + H+ + 5-Methylcytosine <=> NH3 + Thymine	0.185816	2.28194e-07	2.08168e-06
rxn02090	|3.5.4.21|	R02922	K01485	cpd00001 + cpd00067 + cpd00585 <=> cpd00013 + cpd01679	H2O + H+ + Creatinine <=> NH3 + N-Methylhydantoin	0.185816	2.28194e-07	2.08168e-06
rxn00717	3.5.4.1	R00974	K01485	cpd00001 + cpd00067 + cpd00307 <=> cpd00013 + cpd00092	H2O + H+ + Cytosine <=> NH3 + Uracil	0.185816	2.28194e-07	2.08168e-06
rxn00144	|4.3.1.15|	R00195		cpd00001 + cpd00067 + cpd03828 <=> (2) cpd00013 + cpd00020	H2O + H+ + 2,3-Diaminopropanoate <=> 2 NH3 + Pyruvate	0.165692	2.31588e-07	2.10391e-06
rxn07474	|2.6.1.-|	R07659	K07806	cpd00023 + cpd14876 <=> cpd00024 + cpd14874	GLU + UDP-L-Ara4O <=> 2-Oxoglutarate + UDP-L-Ara4N	0.122778	2.31226e-07	2.10391e-06
rxn03208	|2.1.1.115|2.1.1.140|	R04692	K13384	cpd00017 + cpd03676 <=> cpd00019 + cpd00067 + cpd03081	SAM + (S)-Coclaurine <=> S-Adenosylhomocysteine + H+ + (S)-N-Methylcoclaurine	0.645442	2.45074e-07	2.20818e-06
rxn03226	|2.1.1.115|	R04713		cpd00017 + cpd03093 <=> cpd00019 + cpd00067 + cpd03152	SAM + (R,S)-Tetrahydrobenzylisoquinoline <=> S-Adenosylhomocysteine + H+ + N-Methyl-(R,S)-tetrahydrobenzylisoquinoline	0.645442	2.45074e-07	2.20818e-06
rxn03526	|2.1.1.115|	R05211	K13384	cpd00017 + cpd03930 <=> cpd00019 + cpd00067 + cpd01426	SAM + (S)-Norreticuline <=> S-Adenosylhomocysteine + H+ + (S)-Reticuline	0.645442	2.45074e-07	2.20818e-06
rxn03531	|2.1.1.115|	R05216	K13384	cpd00017 + cpd03926 <=> cpd00019 + cpd00067 + cpd03083	SAM + N-Norreticuline <=> S-Adenosylhomocysteine + H+ + (R)-Reticuline	0.645442	2.45074e-07	2.20818e-06
Ex_Nitrous_oxide						1.70597	2.4731e-07	2.21471e-06
rxn11932						1.70597	2.4731e-07	2.21471e-06
t_Nitrous_oxide						1.70597	2.4731e-07	2.21471e-06
rxn03325						-1.18318	2.65691e-07	2.36966e-06
rxn07098						-1.18318	2.65691e-07	2.36966e-06
rxn01710	|1.1.1.202|	R02377	K00086	cpd00004 + cpd00067 + cpd00371 <=> cpd00003 + cpd03559	NADH + H+ + Propanal <=> NAD + Optal	0.102086	2.83494e-07	2.52333e-06
rxn02484	2.7.1.49	R03471	K00877	cpd00002 + cpd00939 <=> cpd00008 + cpd02775	ATP + Toxopyrimidine <=> ADP + 4-Amino-2-methyl-5-phosphomethylpyrimidine	-0.0179771	2.8773e-07	2.55586e-06
rxn01949	|1.13.11.52|	R02702	K00463	cpd00007 + cpd00490 <=> cpd03359	O2 + 5-Hydroxy-L-tryptophan <=> 5-Hydroxy-N-formylkynurenine	-0.92267	3.01151e-07	2.64832e-06
rxn02082	|1.13.11.52|	R02909	K00463	cpd00007 + cpd00579 <=> cpd03358	O2 + Serotonin <=> Formyl-5-hydroxykynurenamine	-0.92267	3.01151e-07	2.64832e-06
rxn02592	|1.13.11.52|	R03628	K00463	cpd00007 + cpd01124 <=> cpd03353	O2 + Melatonin <=> Formyl-N-acetyl-5-methoxykynurenamine	-0.92267	3.01151e-07	2.64832e-06
rxn05090	|1.13.11.52|	R07362		cpd00007 + cpd00411 <=> cpd11254	O2 + D-Tryptophan <=> N-Formyl-D-kynurenine	-0.92267	3.01151e-07	2.64832e-06
rxn07343		R07512	K09835	cpd14589 <=> cpd03217	7,9,7',9'-Tetra-cis-lycopene <=> Lycopene	0.416164	3.00586e-07	2.64832e-06
rxn00684	|1.5.1.3|	R00936	K00287	cpd00003 + cpd00087 <=> cpd00004 + cpd00067 + cpd00330	NAD + THF <=> NADH + H+ + Dihydrofolate	0.0399939	3.09545e-07	2.68455e-06
rxn00685	|1.5.1.3|			cpd00003 + cpd00087 <=> cpd00004 + (3) cpd00067 + cpd00393	NAD + THF <=> NADH + 3 H+ + FOL	0.0399939	3.09545e-07	2.68455e-06
rxn00686	1.5.1.3	R00939	K00287	cpd00006 + cpd00087 <=> cpd00005 + cpd00067 + cpd00330	TPN + THF <=> TPNH + H+ + Dihydrofolate	0.0399939	3.09545e-07	2.68455e-06
rxn00687	|1.5.1.3|			cpd00006 + cpd00087 <=> cpd00005 + (3) cpd00067 + cpd00393	TPN + THF <=> TPNH + 3 H+ + FOL	0.0399939	3.09545e-07	2.68455e-06
rxn01601	|1.5.1.3|	R02235	K00287	cpd00003 + cpd00330 <=> cpd00004 + cpd00067 + cpd00393	NAD + Dihydrofolate <=> NADH + H+ + FOL	0.0401044	3.09545e-07	2.68455e-06
rxn01602	|1.5.1.3|	R02236	K00287	cpd00006 + cpd00330 <=> cpd00005 + cpd00067 + cpd00393	TPN + Dihydrofolate <=> TPNH + H+ + FOL	0.0401044	3.09545e-07	2.68455e-06
rxn12649	|1.5.1.3|	R00940	K00287	(2) cpd00005 + (2) cpd00067 + cpd00393 <=> (2) cpd00006 + cpd00087	2 TPNH + 2 H+ + FOL <=> 2 TPN + THF	0.0401044	3.09545e-07	2.68455e-06
rxn00614	|1.1.3.21|	R00846	K00105	cpd00007 + cpd00080 <=> cpd00025 + cpd00095	O2 + GLYC-3-P <=> H2O2 + Glycerone phosphate	0.998853	3.12088e-07	2.70128e-06
Ex_Choline	Exchange reaction	Exchange reaction	Exchange reaction	Exchange reaction	Exchange reaction	-0.0298908	3.29784e-07	2.84326e-06
t_Choline	transport reaction	transport reaction	transport reaction	transport reaction	transport reaction	-0.0298908	3.29784e-07	2.84326e-06
rxn00726	|4.1.3.27|	R00985	K01656	cpd00013 + cpd00216 <=> cpd00001 + cpd00020 + cpd00067 + cpd00093	NH3 + Chorismate <=> H2O + Pyruvate + H+ + Vitamin L1	0.0591377	3.47967e-07	2.9883e-06
rxn00727	4.1.3.27	R00986	K01656	cpd00053 + cpd00216 <=> cpd00020 + cpd00023 + cpd00067 + cpd00093	L-Glutamine + Chorismate <=> Pyruvate + GLU + H+ + Vitamin L1	0.0591377	3.47967e-07	2.9883e-06
rxn00779	|1.2.1.9|	R01058	K00131	cpd00001 + cpd00006 + cpd00102 <=> cpd00005 + (2) cpd00067 + cpd00169	H2O + TPN + Glyceraldehyde3-phosphate <=> TPNH + 2 H+ + 3-Phosphoglycerate	0.380206	3.54847e-07	3.04145e-06
rxn00910	|1.5.1.20|1.7.99.5|	R01224	K00297	cpd00006 + cpd00345 <=> cpd00005 + cpd00067 + cpd00125	TPN + 5-Methyltetrahydrofolate <=> TPNH + H+ + 5,10-Methylene-THF	0.0480432	3.6899e-07	3.15651e-06
rxn00762	1.1.1.6	R01034	K00005	cpd00003 + cpd00100 <=> cpd00004 + cpd00067 + cpd00157	NAD + GLYC <=> NADH + H+ + Glycerone	0.0758422	3.72524e-07	3.18056e-06
rxn02986	|4.2.3.12|	R04286	K01737	cpd02978 <=> cpd00067 + cpd00421 + cpd02315	7,8-Dihydroneopterin 3'-triphosphate <=> H+ + Triphosphate + 6-Pyruvoyltetrahydropterin	0.0973452	3.81897e-07	3.25427e-06
rxn07588		R07774	K02191	cpd00017 + cpd08373 <=> cpd00019 + cpd00067 + cpd14961	SAM + Cobalt-precorrin 6B <=> S-Adenosylhomocysteine + H+ + Cobalt-precorrin 7	0.275764	3.83772e-07	3.26392e-06
rxn00147	2.7.9.2	R00199	K01007	cpd00001 + cpd00002 + cpd00020 <=> cpd00009 + cpd00018 + cpd00061 + cpd00067	H2O + ATP + Pyruvate <=> Phosphate + AMP + PEP + H+	0.146738	3.913e-07	3.32152e-06
rxn02169	|4.1.1.70|	R03028	K01615	cpd00067 + cpd01599 <=> cpd00011 + cpd00650	H+ + Glutaconyl-1-CoA <=> CO2 + Crotonyl-CoA	0.12348	4.04833e-07	3.42977e-06
rxn02293	|1.13.11.9|	R03204		cpd00001 + cpd00007 + cpd00778 <=> cpd00047 + (2) cpd00067 + cpd01123	H2O + O2 + 2,5-Dihydroxypyridine <=> FORM + 2 H+ + Maleamate	0.249341	4.29001e-07	3.62754e-06
Ex_indol	Exchange reaction	Exchange reaction	Exchange reaction	Exchange reaction	Exchange reaction	0.0346361	4.52263e-07	3.72355e-06
t_indol	transport reaction	transport reaction	transport reaction	transport reaction	transport reaction	0.0346361	4.52263e-07	3.72355e-06
rxn06080	|3.1.3.27|	R02029	K01094	cpd00001 + cpd11454 <=> cpd00009 + cpd00067 + cpd11652	H2O + pglyp_BS <=> Phosphate + H+ + PtdGro	0.0989045	4.54752e-07	3.72355e-06
rxn09101	|3.1.3.27|			cpd00001 + cpd15542 <=> cpd00009 + cpd00067 + cpd15535	H2O + Phosphatidylglycerophosphate didodecanoyl <=> Phosphate + H+ + Phosphatidylglycerol didodecanoyl	0.0989045	4.54752e-07	3.72355e-06
rxn09102	|3.1.3.27|			cpd00001 + cpd15543 <=> cpd00009 + cpd00067 + cpd15536	H2O + Phosphatidylglycerophosphate ditetradecanoyl <=> Phosphate + H+ + Phosphatidylglycerol ditetradecanoyl	0.0989045	4.54752e-07	3.72355e-06
rxn09103	|3.1.3.27|			cpd00001 + cpd15544 <=> cpd00009 + cpd00067 + cpd15537	H2O + Phosphatidylglycerophosphate ditetradec-7-enoyl <=> Phosphate + H+ + Phosphatidylglycerol ditetradec-7-enoyl	0.0989045	4.54752e-07	3.72355e-06
rxn09104	|3.1.3.27|			cpd00001 + cpd15545 <=> cpd00009 + cpd00067 + cpd15538	H2O + Phosphatidylglycerophosphate dihexadecanoyl <=> Phosphate + H+ + Phosphatidylglycerol dihexadecanoyl	0.0989045	4.54752e-07	3.72355e-06
rxn09105	|3.1.3.27|			cpd00001 + cpd15546 <=> cpd00009 + cpd00067 + cpd15539	H2O + Phosphatidylglycerophosphate dihexadec-9-enoyl <=> Phosphate + H+ + Phosphatidylglycerol dihexadec-9-enoyl	0.0989045	4.54752e-07	3.72355e-06
rxn09106	|3.1.3.27|			cpd00001 + cpd15547 <=> cpd00009 + cpd00067 + cpd15540	H2O + Phosphatidylglycerophosphate dioctadecanoyl <=> Phosphate + H+ + Phosphatidylglycerol dioctadecanoyl	0.0989045	4.54752e-07	3.72355e-06
rxn09107	|3.1.3.27|			cpd00001 + cpd15548 <=> cpd00009 + cpd00067 + cpd15541	H2O + Phosphatidylglycerophosphate dioctadec-11-enoyl <=> Phosphate + H+ + Phosphatidylglycerol dioctadec-11-enoyl	0.0989045	4.54752e-07	3.72355e-06
rxn10107	3.1.3.27			cpd00001 + cpd11454 <=> cpd00009 + cpd00067 + cpd15655	H2O + pglyp_BS <=> Phosphate + H+ + Phospatidylglycerol (Ecoli)	0.0989045	4.54752e-07	3.72355e-06
rxn10265	|3.1.3.27|			cpd00001 + cpd15716 <=> cpd00009 + cpd00067 + cpd15722	H2O + Diisoheptadecanoylphosphatidylglycerophosphate => Phosphate + H+ + Diisoheptadecanoylphosphatidylglycerol	0.0989045	4.54752e-07	3.72355e-06
rxn10266	|3.1.3.27|			cpd00001 + cpd15717 <=> cpd00009 + cpd00067 + cpd15723	H2O + Dianteisoheptadecanoylphosphatidylglycerophosphate => Phosphate + H+ + Dianteisoheptadecanoylphosphatidylglycerol	0.0989045	4.54752e-07	3.72355e-06
rxn10267	|3.1.3.27|			cpd00001 + cpd15718 <=> cpd00009 + cpd00067 + cpd15724	H2O + Diisotetradecanoylphosphatidylglycerophosphate => Phosphate + H+ + Diisotetradecanoylphosphatidylglycerol	0.0989045	4.54752e-07	3.72355e-06
rxn10268	|3.1.3.27|			cpd00001 + cpd15719 <=> cpd00009 + cpd00067 + cpd15725	H2O + Diisopentadecanoylphosphatidylglycerophosphate => Phosphate + H+ + Diisopentadecanoylphosphatidylglycerol	0.0989045	4.54752e-07	3.72355e-06
rxn10269	|3.1.3.27|			cpd00001 + cpd15720 <=> cpd00009 + cpd00067 + cpd15726	H2O + Dianteisopentadecanoylphosphatidylglycerophosphate => Phosphate + H+ + Dianteisopentadecanoylphosphatidylglycerol	0.0989045	4.54752e-07	3.72355e-06
rxn10270	|3.1.3.27|			cpd00001 + cpd15721 <=> cpd00009 + cpd00067 + cpd15727	H2O + Diisohexadecanoylphosphatidylglycerophosphate => Phosphate + H+ + Diisohexadecanoylphosphatidylglycerol	0.0989045	4.54752e-07	3.72355e-06
rxn03126	|1.8.98.1|	R04540	K08264	cpd02935 + cpd08702 <=> cpd02246 + cpd02817 + cpd08701	CoM-S-S-CoB + Dihydromethanophenazine <=> CoM + HTP + Methanophenazine	-0.249594	4.59134e-07	3.75244e-06
rxn02118	|4.1.1.-|	R02952	K03186	cpd00067 + cpd00604 <=> cpd00011 + cpd03342	H+ + 4-Coumarate <=> CO2 + 4-Vinylphenol	0.192985	4.70336e-07	3.82975e-06
rxn02415	|4.1.1.-|	R03367	K03186	cpd00067 + cpd00881 <=> cpd00011 + cpd03723	H+ + Caffeate <=> CO2 + 3,4-Dihydroxystyrene	0.192985	4.70336e-07	3.82975e-06
Ex_Oxidized glutathione						0.0432122	4.81766e-07	3.90835e-06
t_Oxidized glutathione						0.0432122	4.81766e-07	3.90835e-06
rxn06293	|2.1.1.113|	R03003		cpd00017 + cpd11763 <=> cpd00019 + cpd00067 + cpd12253	SAM + DNA cytosine <=> S-Adenosylhomocysteine + H+ + DNA N4-methylcytosine	-0.12195	4.98199e-07	4.03422e-06
rxn06883	|2.7.1.69|	R05199	K02802	cpd00067 + cpd00122 + cpd12508 <=> cpd00293 + cpd11712	H+ + GlcNAc + Protein N-pros-phosphohistidine <=> N-Acetyl-D-glucosamine 6-phosphate + Protein histidine	0.129238	5.02792e-07	4.06393e-06
rxn00908	|2.1.2.10|	R01221	K00281	cpd00003 + cpd00033 + cpd00087 <=> cpd00004 + cpd00011 + cpd00013 + cpd00125	NAD + Gly + THF <=> NADH + CO2 + NH3 + 5,10-Methylene-THF	0.0538702	5.10452e-07	4.11827e-06
rxn00921	|4.1.1.61|	R01238	K01612	cpd00067 + cpd00136 <=> cpd00011 + cpd00127	H+ + 4-Hydroxybenzoate <=> CO2 + Phenol	0.189416	5.25426e-07	4.23131e-06
rxn01322	4.1.3.3	R01811	K01639	cpd00232 <=> cpd00020 + cpd00492	Neu5Ac <=> Pyruvate + N-Acetyl-D-mannosamine	0.116524	5.3289e-07	4.28358e-06
rxn10618				cpd00010 + cpd00123 + (2) cpd15876 <=> cpd00011 + cpd00067 + cpd00481 + (2) cpd15877	CoA + 3MOB + 2 ferredoxin (oxidized) 2[4Fe-4S] <=> CO2 + H+ + Isobutyryl-CoA + 2 ferredoxin (reduced) 2[4Fe-4S]	0.762922	5.41277e-07	4.34305e-06
rxn05759	|1.12.7.2|	R00019	K00532	(2) cpd00067 + (2) cpd11620 <=> (2) cpd11621 + cpd11640	2 H+ + 2 Reducedferredoxin <=> 2 Oxidizedferredoxin + H2	-0.037627	5.48553e-07	4.39342e-06
rxn01303	|2.3.1.31|	R01776	K00641	cpd00022 + cpd00227 <=> cpd00010 + cpd00790	Acetyl-CoA + L-Homoserine <=> CoA + O-Acetyl-L-homoserine	0.036199	5.6724e-07	4.53482e-06
rxn00066	|1.11.1.1|	R00090		cpd00004 + cpd00025 + cpd00067 <=> (2) cpd00001 + cpd00003	NADH + H2O2 + H+ <=> 2 H2O + NAD	0.281857	5.70007e-07	4.54868e-06
rxn00395	|3.5.3.6|	R00552	K01478	cpd00001 + cpd00051 <=> cpd00013 + cpd00274	H2O + Arginine <=> NH3 + Citrulline	-0.161538	5.92118e-07	4.71656e-06
rxn01913	|1.1.1.45|	R02640	K13247	cpd00003 + cpd00594 <=> cpd00004 + cpd00067 + cpd00473	NAD + Gulonate <=> NADH + H+ + 3-Dehydro-L-gulonate	-0.569615	6.13017e-07	4.8742e-06
rxn00297	5.1.3.14	R00420	K01791	cpd00037 <=> cpd00861	UDP-N-acetylglucosamine <=> UDP-N-acetyl-D-mannosamine	0.0500593	6.33342e-07	5.00864e-06
rxn01953	|3.1.4.-|5.1.3.14|	R02707		cpd00014 + cpd00492 <=> cpd00001 + cpd00861	UDP + N-Acetyl-D-mannosamine <=> H2O + UDP-N-acetyl-D-mannosamine	0.0500593	6.33342e-07	5.00864e-06
rxn02507	4.1.1.48	R03508	K01609	cpd00067 + cpd00956 <=> cpd00001 + cpd00011 + cpd02210	H+ + 1-(2-carboxyphenylamino)-1-deoxyribulose 5-phosphate <=> H2O + CO2 + Indoleglycerol phosphate	0.0815289	6.33324e-07	5.00864e-06
Ex_Nitrite	Exchange reaction	Exchange reaction	Exchange reaction	Exchange reaction	Exchange reaction	0.0287748	6.42375e-07	5.06187e-06
t_Nitrite	transport reaction	transport reaction	transport reaction	transport reaction	transport reaction	0.0287748	6.42375e-07	5.06187e-06
rxn01841	|1.2.1.5|	R02537	K00129	cpd00001 + cpd00006 + cpd00464 <=> cpd00005 + cpd00067 + cpd00430	H2O + TPN + Phenylacetaldehyde <=> TPNH + H+ + PACT	0.550074	6.85719e-07	5.24366e-06
rxn01943	|1.2.1.5|1.2.1.29|1.2.1.53|	R02695	K00129	cpd00001 + cpd00003 + cpd02361 <=> cpd00004 + (2) cpd00067 + cpd00489	H2O + NAD + 4-Hydroxyphenylacetaldehyde <=> NADH + 2 H+ + 4-Hydroxyphenylacetate	0.550074	6.85719e-07	5.24366e-06
rxn01944	|1.2.1.5|	R02697	K00129	cpd00001 + cpd00006 + cpd02361 <=> cpd00005 + (2) cpd00067 + cpd00489	H2O + TPN + 4-Hydroxyphenylacetaldehyde <=> TPNH + 2 H+ + 4-Hydroxyphenylacetate	0.550074	6.85719e-07	5.24366e-06
rxn02364	|1.2.1.5|1.2.1.29|	R03300	K00129	cpd00001 + cpd00003 + cpd02500 <=> cpd00004 + (2) cpd00067 + cpd00854	H2O + NAD + Protocatechuatealdehyde <=> NADH + 2 H+ + Homoprotocatechuate	0.550074	6.85719e-07	5.24366e-06
rxn02365	|1.2.1.5|	R03302	K00129	cpd00001 + cpd00006 + cpd02500 <=> cpd00005 + (2) cpd00067 + cpd00854	H2O + TPN + Protocatechuatealdehyde <=> TPNH + 2 H+ + Homoprotocatechuate	0.550074	6.85719e-07	5.24366e-06
rxn03335	|1.2.1.5|	R04882	K00129	cpd00001 + cpd00003 + cpd03307 <=> cpd00004 + (2) cpd00067 + cpd03310	H2O + NAD + 3,4-Dihydroxymandelaldehyde <=> NADH + 2 H+ + 3,4-Dihydroxymandelate	0.550074	6.85719e-07	5.24366e-06
rxn03336	|1.2.1.5|	R04883	K00129	cpd00001 + cpd00006 + cpd03307 <=> cpd00005 + (2) cpd00067 + cpd03310	H2O + TPN + 3,4-Dihydroxymandelaldehyde <=> TPNH + 2 H+ + 3,4-Dihydroxymandelate	0.550074	6.85719e-07	5.24366e-06
rxn03340	|1.2.1.5|	R04888	K00129	cpd00001 + cpd00003 + cpd03311 <=> cpd00004 + (2) cpd00067 + cpd03312	H2O + NAD + 3-Methoxy-4-hydroxyphenylacetaldehyde <=> NADH + 2 H+ + Homovanillate	0.550074	6.85719e-07	5.24366e-06
rxn03341	|1.2.1.5|	R04889	K00129	cpd00001 + cpd00006 + cpd03311 <=> cpd00005 + (2) cpd00067 + cpd03312	H2O + TPN + 3-Methoxy-4-hydroxyphenylacetaldehyde <=> TPNH + 2 H+ + Homovanillate	0.550074	6.85719e-07	5.24366e-06
rxn03343	|1.2.1.5|	R04891	K00129	cpd00001 + cpd00003 + cpd03313 <=> cpd00004 + (2) cpd00067 + cpd03314	H2O + NAD + 3-Methoxy-4-hydroxyphenylglycolaldehyde <=> NADH + 2 H+ + Vanillylmandelic acid	0.550074	6.85719e-07	5.24366e-06
rxn03344	|1.2.1.5|	R04892	K00129	cpd00001 + cpd00006 + cpd03313 <=> cpd00005 + (2) cpd00067 + cpd03314	H2O + TPN + 3-Methoxy-4-hydroxyphenylglycolaldehyde <=> TPNH + 2 H+ + Vanillylmandelic acid	0.550074	6.85719e-07	5.24366e-06
rxn03400	|1.2.1.5|	R04996	K00129	cpd00001 + cpd00003 + cpd03458 <=> cpd00004 + (2) cpd00067 + cpd03459	H2O + NAD + Methylimidazoleacetaldehyde <=> NADH + 2 H+ + Methylimidazoleacetate	0.550074	6.85719e-07	5.24366e-06
rxn04907	|1.2.1.5|	R07104	K00129	cpd00003 + cpd04248 <=> cpd00004 + (2) cpd00067 + cpd08028	NAD + Chloral hydrate <=> NADH + 2 H+ + Trichloroacetate	0.550074	6.85719e-07	5.24366e-06
rxn11810	|1.2.1.5|	R08282	K00129	cpd00001 + cpd00003 + cpd04806 <=> cpd00004 + (2) cpd00067 + cpd04807	H2O + NAD + Aldophosphamide <=> NADH + 2 H+ + Carboxyphosphamide	0.550074	6.85719e-07	5.24366e-06
rxn11811	|1.2.1.5|	R08283	K00129	cpd00001 + cpd00006 + cpd04806 <=> cpd00005 + (2) cpd00067 + cpd04807	H2O + TPN + Aldophosphamide <=> TPNH + 2 H+ + Carboxyphosphamide	0.550074	6.85719e-07	5.24366e-06
rxn11835	|1.2.1.5|	R08307	K00129	cpd00001 + cpd00003 + cpd16396 <=> cpd00004 + (2) cpd00067 + cpd16399	H2O + NAD + 3-Carbamoyl-2-phenylpropionaldehyde <=> NADH + 2 H+ + 3-Carbamoyl-2-phenylpropionic acid	0.550074	6.85719e-07	5.24366e-06
rxn02891						-1.32845	6.83622e-07	5.24366e-06
rxn03040	|5.3.3.10|	R04379	K01826	cpd02572 <=> cpd02507	5-Carboxymethyl-2-hydroxymuconate <=> 5-Carboxy-2-oxohept-3-enedioate	0.107871	6.96605e-07	5.29926e-06
rxn03092	|5.3.3.10|	R04482	K01826	cpd03178 <=> cpd02717	4-Carboxy-2-oxo-3-hexenedioate <=> 4-Carboxy-2-hydroxyhexa-2,4-dienedioate	0.107871	6.96605e-07	5.29926e-06
rxn12709	|5.3.3.10|			cpd16739 <=> cpd02717	4-oxalomesaconate (keto form) <=> 4-Carboxy-2-hydroxyhexa-2,4-dienedioate	0.107871	6.96605e-07	5.29926e-06
rxn02315	|2.7.1.11|	R03237	K00850	cpd00052 + cpd00805 <=> cpd00096 + cpd02371	CTP + D-Tagatose 6-phosphate <=> CDP + D-Tagatose 1,6-biphosphate	0.0320639	7.44644e-07	5.62577e-06
rxn02316	|2.7.1.11|	R03238	K00850	cpd00062 + cpd00805 <=> cpd00014 + cpd02371	UTP + D-Tagatose 6-phosphate <=> UDP + D-Tagatose 1,6-biphosphate	0.0320639	7.44644e-07	5.62577e-06
rxn02317	|2.7.1.11|	R03239	K00850	cpd00068 + cpd00805 <=> cpd00090 + cpd02371	ITP + D-Tagatose 6-phosphate <=> IDP + D-Tagatose 1,6-biphosphate	0.0320639	7.44644e-07	5.62577e-06
rxn09236				cpd00038 + cpd15465 <=> cpd00001 + cpd00241 + cpd15464	GTP + flavodoxin (reduced) <=> H2O + dGTP + flavodoxin (oxidized)	1.76549	7.43377e-07	5.62577e-06
rxn02401	|2.7.1.-|	R03347	K10524	cpd00008 + cpd00873 <=> cpd00002 + cpd03471	ADP + Nicotinate ribonucleotide <=> ATP + Nicotinate D-ribonucleoside	-1.64795	7.67296e-07	5.78696e-06
rxn01741	|1.1.1.25|			cpd00006 + cpd00383 <=> cpd00005 + cpd00067 + cpd01725	TPN + Shikimate <=> TPNH + H+ + 5-Dehydroshikimate	0.0173487	8.96499e-07	6.74984e-06
Ex_Sucrose	Exchange reaction	Exchange reaction	Exchange reaction	Exchange reaction	Exchange reaction	-0.0152044	9.2414e-07	6.9342e-06
t_Sucrose	transport reaction	transport reaction	transport reaction	transport reaction	transport reaction	-0.0152044	9.2414e-07	6.9342e-06
rxn02431	|2.3.1.101|	R03390	K00672	cpd00067 + cpd00735 + cpd00895 <=> cpd00643 + cpd00936	H+ + Formylmethanofuran + H4MPT <=> Methanofuran + 5-Formyl-H4MPT	0.356834	9.50365e-07	7.0854e-06
rxn07372		R07541	K09879	cpd03220 <=> (4) cpd00067 + cpd14638	gamma-Carotene <=> 4 H+ + Chlorobactene	-0.855822	9.52348e-07	7.0854e-06
rxn07391		R07560	K09879	cpd01420 <=> (8) cpd00067 + cpd14670	beta-Carotene <=> 8 H+ + Isorenieratene	-0.855822	9.52348e-07	7.0854e-06
rxn07647		R07857	K09879	cpd01420 <=> (4) cpd00067 + cpd15056	beta-Carotene <=> 4 H+ + beta-Isorenieratene	-0.855822	9.52348e-07	7.0854e-06
rxn07648		R07858	K09879	cpd15056 <=> (4) cpd00067 + cpd14670	beta-Isorenieratene <=> 4 H+ + Isorenieratene	-0.855822	9.52348e-07	7.0854e-06
rxn00133	|3.6.1.17|	R00184	K01518	cpd00001 + cpd00924 <=> cpd00002 + cpd00018	H2O + AppppA <=> ATP + AMP	-0.135669	1.02647e-06	7.62394e-06
rxn12146		R08503	K03337	cpd16540 <=> cpd04242	5-Deoxy glucuronic acid <=> DKH	0.150743	1.03602e-06	7.68192e-06
rxn03902	|2.7.8.13|			cpd00286 + cpd02943 <=> cpd00091 + cpd03486	Undecaprenylphosphate + UDP-N-acetylmuramoyl-L-alanyl-D-glutamyl-L-lysyl-D-alanyl-D-alanine <=> UMP + N-acetylmuramoyl-L-alanyl-D-glutamyl-L-lysyl-D-alanyl-D-alanine-diphosphoundecaprenol	-0.0140868	1.12543e-06	8.31683e-06
rxn03903	|2.7.8.13|	R05629	K01000	cpd00286 + cpd02862 <=> cpd00091 + cpd02948	Undecaprenylphosphate + UDPMurAc(oyl-L-Ala-D-gamma-Glu-L-Lys-D-Ala-D-Ala) <=> UMP + MurAc(oyl-L-Ala-D-gamma-Glu-L-Lys-D-Ala-D-Ala)-diphospho- undecaprenol	-0.0140868	1.12543e-06	8.31683e-06
rxn02092	|1.1.99.21|	R02925	K08261	cpd00015 + cpd00588 <=> cpd00212 + cpd00982	FAD + Sorbitol <=> L-Sorbose + FADH2	0.317656	1.28961e-06	9.5141e-06
rxn00007	3.2.1.28	R00010	K01194	cpd00001 + cpd00794 <=> (2) cpd00027	H2O + TRHL <=> 2 Glucose	-0.185757	1.32093e-06	9.72889e-06
rxn00151	|2.7.9.1|	R00206	K01006	cpd00002 + cpd00009 + cpd00020 + cpd00067 <=> cpd00012 + cpd00018 + cpd00061	ATP + Phosphate + Pyruvate + H+ <=> PPi + AMP + PEP	-0.0375241	1.44238e-06	1.06056e-05
rxn01304	2.3.1.46	R01777	K00641	cpd00078 + cpd00227 <=> cpd00010 + cpd00822	Succinyl-CoA + L-Homoserine <=> CoA + O-Succinyl-L-homoserine	0.0374768	1.45567e-06	1.06854e-05
rxn00602	5.4.99.2	R00833	K01847	cpd00891 <=> cpd00078	L-methylmalonyl-CoA <=> Succinyl-CoA	0.158029	1.49016e-06	1.09204e-05
rxn10770		R08557	K11440	cpd00003 + cpd00098 <=> cpd00004 + cpd00067 + cpd00447	NAD + Choline <=> NADH + H+ + Betaine aldehyde	-0.267673	1.52427e-06	1.11332e-05
rxn12191	|1.1.1.1|	R08558	K11440	cpd00006 + cpd00098 <=> cpd00005 + cpd00067 + cpd00447	TPN + Choline <=> TPNH + H+ + Betaine aldehyde	-0.267673	1.52427e-06	1.11332e-05
rxn00320						-1.67017	1.53404e-06	1.1186e-05
rxn00228	|3.11.1.2|	R00318	K19670	cpd00001 + cpd03385 <=> cpd00009 + cpd00029	H2O + Fosfonet <=> Phosphate + ACET	0.370278	1.63355e-06	1.18919e-05
rxn01911	|1.1.1.130|	R02637	K08092	cpd00003 + cpd00473 <=> cpd00004 + cpd00067 + cpd02784	NAD + 3-Dehydro-L-gulonate <=> NADH + H+ + 2,3-Dioxo-L-gulonate	0.269426	1.65654e-06	1.20194e-05
rxn01912	|1.1.1.130|	R02639	K08092	cpd00006 + cpd00473 <=> cpd00005 + cpd00067 + cpd02784	TPN + 3-Dehydro-L-gulonate <=> TPNH + H+ + 2,3-Dioxo-L-gulonate	0.269426	1.65654e-06	1.20194e-05
rxn02494	|2.4.1.92|	R03490		cpd00175 + cpd00947 <=> cpd00014 + cpd03656	UDP-N-acetyl-D-galactosamine + LacCer <=> UDP + GA2	-0.813638	1.66621e-06	1.20301e-05
rxn03459	|2.4.1.92|	R05109		cpd00175 + cpd03654 <=> cpd00014 + cpd03655	UDP-N-acetyl-D-galactosamine + GD3 <=> UDP + GD2	-0.813638	1.66621e-06	1.20301e-05
rxn06736	|2.4.1.92|2.4.1.165|	R04615		cpd00175 + cpd12599 <=> cpd00014 + cpd02996	UDP-N-acetyl-D-galactosamine + GM3 <=> UDP + GM2	-0.813638	1.66621e-06	1.20301e-05
rxn03200	|1.1.1.62|	R04681	K00044	cpd00003 + cpd03061 <=> cpd00004 + cpd00067 + cpd03145	NAD + Estriol <=> NADH + H+ + 16alpha-Hydroxyestrone	0.134669	1.75868e-06	1.26149e-05
rxn03201	|1.1.1.62|	R04682	K00044	cpd00006 + cpd03061 <=> cpd00005 + cpd00067 + cpd03145	TPN + Estriol <=> TPNH + H+ + 16alpha-Hydroxyestrone	0.134669	1.75868e-06	1.26149e-05
rxn14007	1.1.1.62	R08945	K00044	cpd00003 + cpd18056 <=> cpd00004 + cpd00067 + cpd03135	11beta,17beta-Dihydroxy-4-androsten-3-one + NAD+ <=> 11beta-Hydroxyandrost-4-ene-3,17-dione + NADH + H+	0.134669	1.75868e-06	1.26149e-05
rxn14276	1.1.1.62	R08980	K00044	cpd00006 + cpd18056 <=> cpd00005 + cpd00067 + cpd03135	11beta,17beta-Dihydroxy-4-androsten-3-one + NADP+ <=> 11beta-Hydroxyandrost-4-ene-3,17-dione + NADPH + H+	0.134669	1.75868e-06	1.26149e-05
rxn00343	|3.5.5.4|	R00486	K13035	(2) cpd00001 + cpd01651 <=> cpd00013 + cpd00041	2 H2O + L-3-Cyanoalanine <=> NH3 + Aspartate	-0.413935	1.83081e-06	1.30896e-05
rxn00937	|4.2.1.65|	R01267	K13035	cpd00132 <=> cpd00001 + cpd01651	L-Asparagine <=> H2O + L-3-Cyanoalanine	-0.413935	1.83081e-06	1.30896e-05
rxn01654	|4.3.1.4|	R02302	K01746	(2) cpd00067 + cpd00502 <=> cpd00013 + cpd00347	2 H+ + 5-Formiminotetrahydrofolate <=> NH3 + 5,10-Methenyltetrahydrofolate	0.0602003	1.85032e-06	1.32076e-05
rxn05856	|3.7.1.5|	R00543		cpd00001 + cpd12028 <=> cpd00020 + cpd00049 + cpd00067	H2O + 3-Acylpyruvate <=> Pyruvate + R-COOH + H+	0.0959513	1.96286e-06	1.39882e-05
rxn05274	|2.3.1.41|			(10) cpd00005 + (14) cpd00067 + (5) cpd00070 + cpd00481 <=> (4) cpd00001 + (10) cpd00006 + (6) cpd00010 + (5) cpd00011 + cpd11430	10 TPNH + 14 H+ + 5 Malonyl-CoA + Isobutyryl-CoA <=> 4 H2O + 10 TPN + 6 CoA + 5 CO2 + fa1	0.142395	2.07449e-06	1.40331e-05
rxn05275	|2.3.1.41|			(12) cpd00005 + (17) cpd00067 + (6) cpd00070 + cpd01882 <=> (5) cpd00001 + (12) cpd00006 + (7) cpd00010 + (6) cpd00011 + cpd11431	12 TPNH + 17 H+ + 6 Malonyl-CoA + Isovaleryl-CoA <=> 5 H2O + 12 TPN + 7 CoA + 6 CO2 + fa11	0.142395	2.07449e-06	1.40331e-05
rxn05276	|2.3.1.41|			(12) cpd00005 + (17) cpd00067 + (6) cpd00070 + cpd00760 <=> (5) cpd00001 + (12) cpd00006 + (7) cpd00010 + (6) cpd00011 + cpd11433	12 TPNH + 17 H+ + 6 Malonyl-CoA + 2-Methylbutyryl-CoA <=> 5 H2O + 12 TPN + 7 CoA + 6 CO2 + fa12	0.142395	2.07449e-06	1.40331e-05
rxn05278	|2.3.1.41|			(10) cpd00005 + (14) cpd00067 + (5) cpd00070 + cpd01882 <=> (4) cpd00001 + (10) cpd00006 + (6) cpd00010 + (5) cpd00011 + cpd11436	10 TPNH + 14 H+ + 5 Malonyl-CoA + Isovaleryl-CoA <=> 4 H2O + 10 TPN + 6 CoA + 5 CO2 + fa3	0.142395	2.07449e-06	1.40331e-05
rxn05279	|2.3.1.41|			(10) cpd00005 + (14) cpd00067 + (5) cpd00070 + cpd00760 <=> (4) cpd00001 + (10) cpd00006 + (6) cpd00010 + (5) cpd00011 + cpd11438	10 TPNH + 14 H+ + 5 Malonyl-CoA + 2-Methylbutyryl-CoA <=> 4 H2O + 10 TPN + 6 CoA + 5 CO2 + fa4	0.142395	2.07449e-06	1.40331e-05
rxn05280	|2.3.1.41|			(12) cpd00005 + (17) cpd00067 + (6) cpd00070 + cpd00481 <=> (5) cpd00001 + (12) cpd00006 + (7) cpd00010 + (6) cpd00011 + cpd11440	12 TPNH + 17 H+ + 6 Malonyl-CoA + Isobutyryl-CoA <=> 5 H2O + 12 TPN + 7 CoA + 6 CO2 + fa6	0.142395	2.07449e-06	1.40331e-05
rxn05291	|2.3.1.41|			(14) cpd00005 + cpd00022 + (20) cpd00067 + (7) cpd00070 <=> (6) cpd00001 + (14) cpd00006 + (8) cpd00010 + (7) cpd00011 + cpd00214	14 TPNH + Acetyl-CoA + 20 H+ + 7 Malonyl-CoA <=> 6 H2O + 14 TPN + 8 CoA + 7 CO2 + Palmitate	0.142395	2.07449e-06	1.40331e-05
rxn05744	|2.3.1.41|			(12) cpd00005 + cpd00022 + (17) cpd00067 + (6) cpd00070 <=> (5) cpd00001 + (12) cpd00006 + (7) cpd00010 + (6) cpd00011 + cpd03847	12 TPNH + Acetyl-CoA + 17 H+ + 6 Malonyl-CoA <=> 5 H2O + 12 TPN + 7 CoA + 6 CO2 + Myristic acid	0.142395	2.07449e-06	1.40331e-05
rxn07997	|2.3.1.41|			cpd00067 + cpd11492 + cpd15416 <=> cpd00011 + cpd11493 + cpd15373	H+ + Malonyl-acyl-carrierprotein- + cis-dec-3-enoyl-[acyl-carrier protein] <=> CO2 + ACP + 3-oxo-cis-dodec-5-enoyl-[acyl-carrier protein]	0.142395	2.07449e-06	1.40331e-05
rxn07998	|2.3.1.41|			cpd00067 + cpd11492 + cpd15415 <=> cpd00011 + cpd11493 + cpd15374	H+ + Malonyl-acyl-carrierprotein- + cis-dodec-5-enoyl-[acyl-carrier protein] <=> CO2 + ACP + 3-oxo-cis-myristol-7-eoyl-[acyl-carrier protein]	0.142395	2.07449e-06	1.40331e-05
rxn08000	|2.3.1.41|			cpd00067 + cpd11492 + cpd15294 <=> cpd00011 + cpd11493 + cpd15375	H+ + Malonyl-acyl-carrierprotein- + Tetradecenoyl-ACP <=> CO2 + ACP + 3-oxo-cis-palm-9-eoyl-[acyl-carrier protein]	0.142395	2.07449e-06	1.40331e-05
rxn08001	|2.3.1.41|			cpd00067 + cpd11492 + cpd15277 <=> cpd00011 + cpd11493 + cpd15377	H+ + Malonyl-acyl-carrierprotein- + Palmitoyl-ACP <=> CO2 + ACP + 3-Oxooctadecanoyl-[acyl-carrier protein]	0.142395	2.07449e-06	1.40331e-05
rxn08002	|2.3.1.41|			cpd00067 + cpd11492 + cpd15239 <=> cpd00011 + cpd11493 + cpd15376	H+ + Malonyl-acyl-carrierprotein- + Hexadecenoyl-ACP <=> CO2 + ACP + 3-oxo-cis-vacc-11-enoyl-[acyl-carrier protein]	0.142395	2.07449e-06	1.40331e-05
rxn10026	|2.3.1.41|			(11) cpd00005 + (16) cpd00067 + (6) cpd00070 + cpd00760 <=> (5) cpd00001 + (11) cpd00006 + (7) cpd00010 + (6) cpd00011 + cpd15597	11 TPNH + 16 H+ + 6 Malonyl-CoA + 2-Methylbutyryl-CoA <=> 5 H2O + 11 TPN + 7 CoA + 6 CO2 + Fatty acid (Anteiso-C17:1)	0.142395	2.07449e-06	1.40331e-05
rxn10029	|2.3.1.41|			(16) cpd00005 + cpd00022 + (23) cpd00067 + (8) cpd00070 <=> (7) cpd00001 + (16) cpd00006 + (9) cpd00010 + (8) cpd00011 + cpd01080	16 TPNH + Acetyl-CoA + 23 H+ + 8 Malonyl-CoA <=> 7 H2O + 16 TPN + 9 CoA + 8 CO2 + Stearate	0.142395	2.07449e-06	1.40331e-05
rxn10030	|2.3.1.41|			(15) cpd00005 + cpd00022 + (22) cpd00067 + (8) cpd00070 <=> (7) cpd00001 + (15) cpd00006 + (9) cpd00010 + (8) cpd00011 + cpd15269	15 TPNH + Acetyl-CoA + 22 H+ + 8 Malonyl-CoA <=> 7 H2O + 15 TPN + 9 CoA + 8 CO2 + octadecenoate	0.142395	2.07449e-06	1.40331e-05
rxn10034	|2.3.1.41|			(11) cpd00005 + (16) cpd00067 + (6) cpd00070 + cpd00481 <=> (5) cpd00001 + (11) cpd00006 + (7) cpd00010 + (6) cpd00011 + cpd15599	11 TPNH + 16 H+ + 6 Malonyl-CoA + Isobutyryl-CoA <=> 5 H2O + 11 TPN + 7 CoA + 6 CO2 + Fatty acid (Iso-C16:1)	0.142395	2.07449e-06	1.40331e-05
rxn10036	|2.3.1.41|			(13) cpd00005 + cpd00022 + (19) cpd00067 + (7) cpd00070 <=> (6) cpd00001 + (13) cpd00006 + (8) cpd00010 + (7) cpd00011 + cpd15237	13 TPNH + Acetyl-CoA + 19 H+ + 7 Malonyl-CoA <=> 6 H2O + 13 TPN + 8 CoA + 7 CO2 + hexadecenoate	0.142395	2.07449e-06	1.40331e-05
rxn10038	|2.3.1.41|			(11) cpd00005 + (16) cpd00067 + (6) cpd00070 + cpd01882 <=> (5) cpd00001 + (11) cpd00006 + (7) cpd00010 + (6) cpd00011 + cpd15601	11 TPNH + 16 H+ + 6 Malonyl-CoA + Isovaleryl-CoA <=> 5 H2O + 11 TPN + 7 CoA + 6 CO2 + Fatty acid (Iso-C17:1)	0.142395	2.07449e-06	1.40331e-05
rxn13666	|2.3.1.41|			(6) cpd00005 + (9) cpd00067 + (3) cpd11492 + cpd17014 <=> (3) cpd00001 + (6) cpd00006 + (3) cpd00011 + (3) cpd11493 + cpd17009	Iso-C7:0 ACP + 9 H+ + 6 TPNH + 3 Malonyl-acyl-carrierprotein- <=> Iso-C13:0 ACP + 3 H2O + 3 ACP + 6 TPN + 3 CO2	0.142395	2.07449e-06	1.40331e-05
rxn13667	|2.3.1.41|			(8) cpd00005 + (12) cpd00067 + (4) cpd11492 + cpd17015 <=> (4) cpd00001 + (8) cpd00006 + (4) cpd00011 + (4) cpd11493 + cpd17011	Iso-C6:0 ACP + 12 H+ + 8 TPNH + 4 Malonyl-acyl-carrierprotein- <=> Iso-C14:0 ACP + 4 H2O + 4 ACP + 8 TPN + 4 CO2	0.142395	2.07449e-06	1.40331e-05
rxn13668	|2.3.1.41|			(8) cpd00005 + (12) cpd00067 + (4) cpd11492 + cpd17014 <=> (4) cpd00001 + (8) cpd00006 + (4) cpd00011 + (4) cpd11493 + cpd17012	Iso-C7:0 ACP + 12 H+ + 8 TPNH + 4 Malonyl-acyl-carrierprotein- <=> iso-C15:0 ACP + 4 H2O + 4 ACP + 8 TPN + 4 CO2	0.142395	2.07449e-06	1.40331e-05
rxn13669	|2.3.1.41|			(10) cpd00005 + (15) cpd00067 + (5) cpd11492 + cpd17010 <=> (5) cpd00001 + (10) cpd00006 + (5) cpd00011 + (5) cpd11493 + cpd17029	Fatty Acid (n-C5:0 ACP) + 15 H+ + 10 TPNH + 5 Malonyl-acyl-carrierprotein- <=> pentadecanoyl-ACP (n-C15:0ACP) + 5 H2O + 5 ACP + 10 TPN + 5 CO2	0.142395	2.07449e-06	1.40331e-05
rxn13671	|2.3.1.41|			(10) cpd00005 + (15) cpd00067 + (5) cpd11492 + cpd17015 <=> (5) cpd00001 + (10) cpd00006 + (5) cpd00011 + (5) cpd11493 + cpd17013	Iso-C6:0 ACP + 15 H+ + 10 TPNH + 5 Malonyl-acyl-carrierprotein- <=> Iso-C16:0 ACP + 5 H2O + 5 ACP + 10 TPN + 5 CO2	0.142395	2.07449e-06	1.40331e-05
rxn13672	|2.3.1.41|			(10) cpd00005 + (15) cpd00067 + (5) cpd11492 + cpd17014 <=> (5) cpd00001 + (10) cpd00006 + (5) cpd00011 + (5) cpd11493 + cpd17007	Iso-C7:0 ACP + 15 H+ + 10 TPNH + 5 Malonyl-acyl-carrierprotein- <=> Iso-C17:0 ACP + 5 H2O + 5 ACP + 10 TPN + 5 CO2	0.142395	2.07449e-06	1.40331e-05
rxn13673	|2.3.1.41|			(12) cpd00005 + (18) cpd00067 + (6) cpd11492 + cpd17010 <=> (6) cpd00001 + (12) cpd00006 + (6) cpd00011 + (6) cpd11493 + cpd17018	Fatty Acid (n-C5:0 ACP) + 18 H+ + 12 TPNH + 6 Malonyl-acyl-carrierprotein- <=> heptadecanoyl-ACP (n-C17:0ACP) + 6 H2O + 6 ACP + 12 TPN + 6 CO2	0.142395	2.07449e-06	1.40331e-05
rxn02782	|5.5.1.1|	R06989	K01856	cpd02536 <=> cpd00067 + cpd01630	Muconolactone <=> H+ + cis,cis-Muconate	0.250348	2.02651e-06	1.40331e-05
rxn03097	|5.5.1.1|	R04489		cpd03183 <=> cpd02734	2-Hydroxy-2-hydropyrone-4,6-dicarboxylate <=> 4-Carboxy-2-hydroxymuconate semialdehyde	0.250348	2.02651e-06	1.40331e-05
rxn03612	|5.5.1.1|	R05300	K01856	cpd02777 <=> cpd00067 + cpd02542	4-Methylmuconolactone <=> H+ + 3-Methyl-cis,cis-muconate	0.250348	2.02651e-06	1.40331e-05
rxn03691	|5.5.1.1|	R05390	K01856	cpd00067 + cpd02254 <=> cpd00011 + cpd00099 + cpd04365	H+ + 3-Chloro-cis,cis-muconate <=> CO2 + HCl + Protoanemonin	0.250348	2.02651e-06	1.40331e-05
rxn07904	|5.5.1.1|	R08116	K01856	cpd00067 + cpd15178 <=> cpd15180	H+ + 3-Fluoro-cis,cis-muconate <=> 4-Fluoromuconolactone	0.250348	2.02651e-06	1.40331e-05
rxn12678	|5.5.1.1|			cpd00067 + cpd01630 <=> cpd16737	H+ + cis,cis-Muconate <=> mucolactone	0.250348	2.02651e-06	1.40331e-05
rxn02023	|4.2.1.53|	R02813		cpd02040 <=> cpd00001 + cpd00536	(R)-10-Hydroxystearate <=> H2O + Oleate	-0.0709676	2.03697e-06	1.40331e-05
rxn04023	|4.2.1.103|	R05771	K18199	cpd00067 + cpd08356 <=> cpd00001 + cpd08357	H+ + N-Cyclohexylformamide <=> H2O + Cyclohexyl isocyanide	0.339419	2.22049e-06	1.49977e-05
rxn06202	|2.7.1.69|	R02631	K02763	cpd00067 + cpd00276 + cpd12508 <=> cpd00288 + cpd11712	H+ + GLUM + Protein N-pros-phosphohistidine <=> D-Glucosamine phosphate + Protein histidine	0.517271	2.23771e-06	1.50908e-05
rxn06079	|3.1.4.3|	R02027	K01114	cpd00001 + cpd11652 <=> cpd00080 + cpd11423	H2O + PtdGro <=> GLYC-3-P + 12dgr_BS	0.205941	2.26202e-06	1.52314e-05
rxn00606	3.2.1.122|3.2.1.93	R00837	K01226	cpd00001 + cpd00523 <=> cpd00027 + cpd00079	H2O + Trehalose 6-phosphate <=> Glucose + Robison ester	0.153307	2.29364e-06	1.54207e-05
rxn04794	|2.3.1.54|	R06987	K00656	cpd00010 + cpd00094 <=> cpd00047 + cpd00086	CoA + 2-Oxobutyrate <=> FORM + Propanoyl-CoA	0.033946	2.30329e-06	1.54384e-05
rxn01896	|3.7.1.9|	R02604	K10216	cpd00047 + cpd00067 + cpd00461 <=> cpd00001 + cpd00518	FORM + H+ + Oxopent-4-enoate <=> H2O + 2-Hydroxymuconic semialdehyde	0.0835224	2.30298e-06	1.54384e-05
rxn07879	|4.1.99.-|4.1.3.26|	R08090	K01640	cpd02849 <=> cpd00029 + cpd15170	3-Hydroxy-3-(4-methylpent-3-en-1-yl)glutaryl-CoA <=> ACET + 7-Methyl-3-oxo-6-octenoyl-CoA	0.188498	2.32382e-06	1.55523e-05
rxn00157	2.3.1.54	R00212	K00656	cpd00022 + cpd00047 <=> cpd00010 + cpd00020	Acetyl-CoA + FORM <=> CoA + Pyruvate	0.0374329	2.35634e-06	1.57459e-05
Ex_Salicin	Exchange reaction	Exchange reaction	Exchange reaction	Exchange reaction	Exchange reaction	0.111197	2.37858e-06	1.57509e-05
Ex_Ursin	Exchange reaction	Exchange reaction	Exchange reaction	Exchange reaction	Exchange reaction	0.111197	2.37858e-06	1.57509e-05
rxn06678	|2.7.1.69|	R04394	K02752	cpd00067 + cpd01030 + cpd12508 <=> cpd03698 + cpd11712	H+ + Salicin + Protein N-pros-phosphohistidine <=> Salicin-6P + Protein histidine	0.111197	2.37858e-06	1.57509e-05
rxn06860	|2.7.1.69|	R05132	K02752	cpd00067 + cpd03696 + cpd12508 <=> cpd03697 + cpd11712	H+ + Ursin + Protein N-pros-phosphohistidine <=> Arbutin-6P + Protein histidine	0.111197	2.37858e-06	1.57509e-05
t_Salicin	transport reaction	transport reaction	transport reaction	transport reaction	transport reaction	0.111197	2.37858e-06	1.57509e-05
t_Ursin	transport reaction	transport reaction	transport reaction	transport reaction	transport reaction	0.111197	2.37858e-06	1.57509e-05
rxn02235	|1.1.1.202|	R03119	K00086	cpd00003 + cpd01618 <=> cpd00004 + cpd00067 + cpd00714	NAD + 1,3-Propanediol <=> NADH + H+ + 3-Hydroxypropanal	0.0998482	2.41934e-06	1.59727e-05
t_1,3Propanediol						0.0998482	2.41934e-06	1.59727e-05
rxn13962	1.2.7.7	R07160	K00186	cpd00010 + cpd00123 + (2) cpd11621 <=> cpd00011 + cpd00067 + cpd00481 + (2) cpd11620	3-Methyl-2-oxobutanoic acid + CoA + 2 Oxidized ferredoxin <=> 2-Methylpropanoyl-CoA + CO2 + 2 Reduced ferredoxin + H+	-0.209076	2.4432e-06	1.6082e-05
rxn14109	1.2.7.7	R08567	K00186	cpd00010 + cpd00508 + (2) cpd11621 <=> cpd00011 + cpd00067 + cpd00760 + (2) cpd11620	(S)-3-Methyl-2-oxopentanoic acid + CoA + 2 Oxidized ferredoxin <=> (S)-2-Methylbutanoyl-CoA + CO2 + 2 Reduced ferredoxin + H+	-0.209076	2.4432e-06	1.6082e-05
rxn05036	|2.6.1.79|	R07276	K15849	cpd00024 + cpd00616 <=> cpd00023 + cpd00219	2-Oxoglutarate + L-Arogenate <=> GLU + Prephenate	-1.0313	2.54335e-06	1.67162e-05
rxn03910	|4.6.1.12|	R05637	K01770	cpd08288 <=> cpd00046 + cpd08301	2-phospho-4--cytidine5-diphospho-2-C-methyl-D-erythritol <=> CMP + 2-C-methyl-D-erythritol2-4-cyclodiphosphate	0.023687	2.75308e-06	1.80676e-05
rxn03608	|3.7.1.9|	R05296		cpd00001 + cpd04139 <=> cpd00047 + cpd00067 + cpd04140	H2O + 2-Hydroxy-5-methyl-cis,cis-muconic semialdehyde <=> FORM + H+ + (4E)-2-Oxohexenoic acid	0.083478	2.78565e-06	1.81998e-05
rxn03663	|3.7.1.9|	R05362	K10216	cpd00001 + cpd04362 <=> cpd00067 + cpd00400 + cpd00461	H2O + 2-Hydroxy-6-oxoocta-2,4,7-trienoate <=> H+ + Acrylate + Oxopent-4-enoate	0.083478	2.78565e-06	1.81998e-05
rxn04096	|3.7.1.9|	R05865	K10216	cpd00001 + cpd04139 <=> cpd00047 + cpd00067 + cpd08209	H2O + 2-Hydroxy-5-methyl-cis,cis-muconic semialdehyde <=> FORM + H+ + 2-Hydroxy-cis-hex-2,4-dienoate	0.083478	2.78565e-06	1.81998e-05
rxn01825	|1.13.11.5|	R02519	K00451	cpd00007 + cpd00426 <=> cpd00067 + cpd00763	O2 + Homogentisate <=> H+ + 4-Maleylacetoacetate	-1.63158	2.88682e-06	1.87494e-05
rxn13420				cpd00001 + cpd00650 <=> cpd16898	H2O + Crotonyl-CoA <=> 3-Hydroxybutyryl-CoA	0.00467939	2.88682e-06	1.87494e-05
rxn13421				cpd00003 + cpd16898 <=> cpd00004 + cpd00067 + cpd00279	3-Hydroxybutyryl-CoA + NAD <=> NADH + H+ + Acetoacetyl-CoA	0.00467939	2.88682e-06	1.87494e-05
rxn00139	2.4.2.7|2.4.2.8	R00190	K00759	cpd00012 + cpd00018 <=> cpd00103 + cpd00128	PPi + AMP <=> PRPP + Adenine	0.0120336	2.87775e-06	1.87494e-05
Ex_D-Mannitol						0.13858	2.90031e-06	1.87815e-05
t_D-Mannitol						0.13858	2.90031e-06	1.87815e-05
rxn01641	|2.1.2.5|	R02287	K00603	cpd00023 + cpd00502 <=> cpd00087 + cpd00344	GLU + 5-Formiminotetrahydrofolate <=> THF + N-Formimino-L-glutamate	0.0537191	3.15946e-06	2.03996e-05
rxn02283	|2.1.2.5|	R03189	K00603	cpd00023 + cpd02197 <=> cpd00067 + cpd00087 + cpd00770	GLU + Folinic acid <=> H+ + THF + N-Formyl-L-glutamate	0.0537191	3.15946e-06	2.03996e-05
rxn01049	|2.7.1.85|	R01441		cpd00002 + cpd00158 <=> cpd00008 + cpd02760	ATP + CELB <=> ADP + cellobiose-6-phoshate	0.130151	3.21641e-06	2.07369e-05
rxn03558	|1.6.5.6|1.6.5.2|	R07359		cpd00005 + cpd00067 + cpd00364 <=> cpd00006 + cpd00415	TPNH + H+ + Quinone <=> TPN + Quinol	0.0955508	3.24615e-06	2.08674e-05
rxn07251	|1.6.5.2|	R07358		cpd00004 + cpd00067 + cpd00364 <=> cpd00003 + cpd00415	NADH + H+ + Quinone <=> NAD + Quinol	0.0955508	3.24615e-06	2.08674e-05
rxn01121	|4.2.1.39|	R01538	K05308	cpd00222 <=> cpd00001 + cpd00176	GLCN <=> H2O + 2-keto-3-deoxygluconate	0.453526	3.27555e-06	2.10257e-05
rxn01799	|2.4.2.1|2.4.2.4|2.4.2.23|2.4.2.2|	R02484	K00756	cpd00009 + cpd00067 + cpd00412 <=> cpd00092 + cpd00509	Phosphate + H+ + Deoxyuridine <=> Uracil + deoxyribose-1-phosphate	0.00171794	3.29013e-06	2.10885e-05
rxn14063	1.1.1.274	R08878	K06221	cpd00006 + cpd11314 <=> cpd00005 + cpd00067 + cpd01793	2-Dehydro-L-idonate + NADP+ <=> 2,5-Didehydro-D-gluconate + NADPH + H+	0.0458539	3.30566e-06	2.11572e-05
rxn00796	|2.8.1.6|			(2) cpd00074 + cpd01311 <=> cpd00104 + cpd00239	2 S + Dethiobiotin <=> BIOT + H2S	0.0726303	3.59907e-06	2.29018e-05
rxn05927	|2.8.1.6|			(2) cpd00017 + cpd00074 + cpd01311 <=> (2) cpd00060 + cpd00104 + (2) cpd03091	2 SAM + S + Dethiobiotin <=> 2 Methionine + BIOT + 2 5'-Deoxyadenosine	0.0726303	3.59907e-06	2.29018e-05
rxn08180	|2.8.1.6|			cpd00017 + cpd00074 + cpd01311 <=> cpd00060 + cpd00067 + cpd00104 + cpd03091	SAM + S + Dethiobiotin <=> Methionine + H+ + BIOT + 5'-Deoxyadenosine	0.0726303	3.59907e-06	2.29018e-05
rxn09531	|2.8.1.6|			cpd00074 + cpd01311 <=> (2) cpd00067 + cpd00104	S + Dethiobiotin <=> 2 H+ + BIOT	0.0726303	3.59907e-06	2.29018e-05
rxn01275	2.7.1.12	R01737	K00851	cpd00002 + cpd00222 <=> cpd00008 + cpd00284	ATP + GLCN <=> ADP + 6-Phospho-D-gluconate	0.145522	3.66393e-06	2.31944e-05
rxn03286	|4.2.1.-|	R04809	K12405	cpd00001 + cpd03230 <=> cpd03231	H2O + 3alpha,7alpha-Dihydroxy-5beta-cholest-24-enoyl-CoA <=> 3alpha,7alpha,24-Trihydroxy-5beta-cholestanoyl-CoA	-0.38437	3.67144e-06	2.31944e-05
rxn03287	|1.1.1.-|	R04810	K12405	cpd00003 + cpd03231 <=> cpd00004 + cpd00067 + cpd03232	NAD + 3alpha,7alpha,24-Trihydroxy-5beta-cholestanoyl-CoA <=> NADH + H+ + 3alpha,7alpha-Dihydroxy-5beta-24-oxocholestanoyl-CoA	-0.38437	3.67144e-06	2.31944e-05
rxn03289	|1.1.1.-|	R04812	K12405	cpd00003 + cpd03233 <=> cpd00004 + cpd00067 + cpd03248	NAD + 3alpha,7alpha,12alpha,24-Tetrahydroxy-5beta-cholestanoyl-CoA <=> NADH + H+ + 3alpha,7alpha,12alpha-Trihydroxy-5beta-24-oxocholestanoyl-CoA	-0.38437	3.67144e-06	2.31944e-05
rxn03290	|4.2.1.107|4.2.1.-|	R04813	K12405	cpd03233 <=> cpd00001 + cpd03241	3alpha,7alpha,12alpha,24-Tetrahydroxy-5beta-cholestanoyl-CoA <=> H2O + 3alpha,7alpha,12alpha-Trihydroxy-5beta-cholest-24-enoyl-CoA	-0.38437	3.67144e-06	2.31944e-05
rxn01376	|3.2.2.19|			cpd00001 + cpd00884 <=> cpd00051 + cpd00251	H2O + N(omega)-(ADP-D-ribosyl)-L-arginine <=> Arginine + ADPribose	-0.34166	3.93335e-06	2.47778e-05
rxn07443	|3.2.2.19|			cpd00001 + cpd14733 <=> cpd00251 + cpd11710	H2O + Protein-Nomega-(ADP-D-ribosyl)-L-arginine <=> ADPribose + L-Arginyl-protein	-0.34166	3.93335e-06	2.47778e-05
rxn00834	1.1.1.205	R01130	K00088	cpd00001 + cpd00003 + cpd00114 <=> cpd00004 + cpd00067 + cpd00497	H2O + NAD + IMP <=> NADH + H+ + XMP	0.0100447	3.9621e-06	2.49233e-05
rxn00654	|3.5.1.6|	R00905	K01431	cpd00001 + (2) cpd00067 + cpd01720 <=> cpd00011 + cpd00013 + cpd00085	H2O + 2 H+ + 3-Ureidopropionate <=> CO2 + NH3 + beta-Alanine	0.0744964	4.00401e-06	2.5115e-05
rxn03188	|3.5.1.6|	R04666	K01431	cpd00001 + (2) cpd00067 + cpd03034 <=> cpd00011 + cpd00013 + cpd03063	H2O + 2 H+ + 3-Ureidoisobutyrate <=> CO2 + NH3 + 3-Aminoisobutanoate	0.0744964	4.00401e-06	2.5115e-05
rxn01504	|4.2.1.18|	R02085	K05607	cpd00292 <=> cpd00001 + cpd02068	HMG-CoA <=> H2O + 3-Methylglutaconyl-CoA	0.2173	4.05798e-06	2.54173e-05
rxn02244	|2.1.1.4|	R03130	K00543	cpd00017 + cpd00721 <=> cpd00019 + cpd00067 + cpd01124	SAM + N-Acetylserotonin <=> S-Adenosylhomocysteine + H+ + Melatonin	0.271808	4.28071e-06	2.67001e-05
rxn03356	|2.1.1.4|	R04905	K00543	cpd00017 + cpd03346 <=> cpd00019 + cpd00067 + cpd03371	SAM + 5-Hydroxyindoleacetate <=> S-Adenosylhomocysteine + H+ + 5-Methoxyindoleacetate	0.271808	4.28071e-06	2.67001e-05
rxn00623	1.8.1.2|1.8.2.2	R00858	K00380	(3) cpd00001 + (3) cpd00006 + cpd00239 <=> (3) cpd00005 + (4) cpd00067 + cpd00081	3 H2O + 3 TPN + H2S <=> 3 TPNH + 4 H+ + HSO3-	0.0993774	4.281e-06	2.67001e-05
rxn00324	|1.1.1.79|1.1.1.26|	R00465	K00049	cpd00006 + cpd00139 <=> cpd00005 + cpd00040 + cpd00067	TPN + Glycolate <=> TPNH + Glyoxylate + H+	0.0886672	4.35662e-06	2.71332e-05
rxn00744	|2.7.1.29|	R01011	K00863	cpd00002 + cpd00157 <=> cpd00008 + cpd00095	ATP + Glycerone <=> ADP + Glycerone phosphate	0.157023	4.41285e-06	2.73672e-05
rxn00780	|2.7.1.28|	R01059	K00863	cpd00002 + cpd00448 <=> cpd00008 + cpd00102	ATP + D-Glyceraldehyde <=> ADP + Glyceraldehyde3-phosphate	0.157023	4.41285e-06	2.73672e-05
rxn07452	|4.6.1.15|	R07636		cpd00015 <=> cpd00018 + cpd14792	FAD <=> AMP + Riboflavin cyclic-4',5'-phosphate	0.157023	4.41285e-06	2.73672e-05
rxn00203						-3.1871	4.4608e-06	2.76256e-05
rxn02417	|3.1.3.8|3.1.3.62|	R03371	K01083	cpd00001 + cpd00885 <=> cpd00009 + cpd00067 + cpd02780	H2O + Phytate <=> Phosphate + H+ + Inositol 1,2,4,5,6-pentakisphosphate	0.248677	4.49405e-06	2.77533e-05
rxn09991	|3.1.3.8|			cpd00001 + cpd00885 <=> cpd00009 + cpd00067 + cpd00943	H2O + Phytate <=> Phosphate + H+ + Inositol 1,3,4,5,6-pentakisphosphate	0.248677	4.49405e-06	2.77533e-05
rxn00538	|4.2.3.2|	R00748	K14286	cpd00001 + cpd00285 <=> cpd00009 + cpd00013 + cpd00067 + cpd00071	H2O + Phosphoethanolamine <=> Phosphate + NH3 + H+ + AALD	0.332138	4.57349e-06	2.82043e-05
rxn02475	3.5.4.26	R03459	K01498	cpd00001 + cpd00067 + cpd00957 <=> cpd00013 + cpd00931	H2O + H+ + 2,5-Diamino-6-(5'-phosphoribosylamino)-4-pyrimidineone <=> NH3 + 5-Amino-6--5-phosphoribosylaminouracil	0.0811144	4.69618e-06	2.89203e-05
rxn06200	|2.7.3.9|	R02628		cpd00061 + cpd11712 <=> cpd00020 + cpd00067 + cpd12508	PEP + Protein histidine <=> Pyruvate + H+ + Protein N-pros-phosphohistidine	0.0635146	4.76069e-06	2.92369e-05
rxn00615	2.7.1.30	R00847	K00864	cpd00002 + cpd00100 <=> cpd00008 + cpd00080	ATP + GLYC <=> ADP + GLYC-3-P	-0.0454722	4.76089e-06	2.92369e-05
rxn06434	|6.1.1.22|	R03648	K01893	cpd00002 + cpd00067 + cpd00132 + cpd11908 <=> cpd00012 + cpd00018 + cpd12313	ATP + H+ + L-Asparagine + tRNA(Asn) <=> PPi + AMP + Asn-tRNA(Asn)	-0.0366325	4.99542e-06	3.06344e-05
rxn00259	|4.1.3.34|	R00354	K15234	cpd00442 <=> cpd00022 + cpd00032	(3S)-Citryl-CoA <=> Acetyl-CoA + Oxaloacetate	0.0865221	5.08544e-06	3.1143e-05
rxn04030						-1.39136	5.1474e-06	3.14786e-05
rxn00950	4.4.1.8	R01285		cpd00001 + cpd00424 <=> cpd00013 + cpd00020 + cpd00135	H2O + Cystathionine <=> NH3 + Pyruvate + L-Homocysteine	0.0282226	5.22114e-06	3.18852e-05
rxn05061	|4.1.1.83|	R07312		cpd00067 + cpd00489 <=> cpd00011 + cpd01042	H+ + 4-Hydroxyphenylacetate <=> CO2 + 4-Cresol	0.402043	5.28872e-06	3.22531e-05
rxn00388	|3.5.5.1|3.5.5.2|3.5.5.5|3.5.5.7|	R00540	K01501	(2) cpd00001 + cpd00542 <=> cpd00013 + cpd00049	2 H2O + R-CN <=> NH3 + R-COOH	0.0900178	5.35971e-06	3.24163e-05
rxn02219	|3.5.5.1|	R03093	K01501	(2) cpd00001 + cpd01881 <=> cpd00013 + cpd00703	2 H2O + 3-Indoleacetonitrile <=> NH3 + Indoleacetate	0.0900178	5.35971e-06	3.24163e-05
rxn02525	|3.5.5.1|	R03542	K01501	(2) cpd00001 + cpd00067 + cpd03408 <=> cpd00013 + cpd01003	2 H2O + H+ + alpha-Aminopropiononitrile <=> NH3 + Alanine	0.0900178	5.35971e-06	3.24163e-05
rxn03870	|3.5.5.1|	R05591	K01501	(2) cpd00001 + cpd06706 <=> cpd00013 + cpd00153	2 H2O + Benzonitrile <=> NH3 + Benzoate	0.0900178	5.35971e-06	3.24163e-05
rxn07645	|3.5.5.1|	R07855	K01501	(2) cpd00001 + cpd00067 + cpd14795 <=> cpd00013 + cpd00430	2 H2O + H+ + Benzyl cyanide <=> NH3 + PACT	0.0900178	5.35971e-06	3.24163e-05
rxn09519	|3.5.5.1|			(2) cpd00001 + cpd00067 + cpd03408 <=> cpd00013 + cpd00035	2 H2O + H+ + alpha-Aminopropiononitrile <=> NH3 + ALA	0.0900178	5.35971e-06	3.24163e-05
rxn01377	|3.5.5.1|	R01887	K01501	(2) cpd00001 + cpd00067 + cpd03409 <=> cpd00013 + cpd00023	2 H2O + H+ + 4-Amino-4-cyanobutanoic acid <=> NH3 + GLU	0.0905098	5.40698e-06	3.26573e-05
rxn02144	|3.1.1.24|	R02991	K01055	cpd00001 + cpd02255 <=> cpd00067 + cpd00630	H2O + 3-Oxoadipate enol-lactone <=> H+ + 3-Oxoadipate	-0.0545724	5.45587e-06	3.2863e-05
rxn04385	|4.1.1.81|	R06530	K04720	cpd00067 + cpd08928 <=> cpd00011 + cpd02547	H+ + L-Threonine phosphate <=> CO2 + D-1-Aminopropan-2-ol O-phosphate	0.0571688	5.456e-06	3.2863e-05
rxn00440	|2.7.6.2|	R00619	K00949	cpd00002 + cpd00305 <=> cpd00018 + cpd00056	ATP + THI <=> AMP + TPP	-0.0316329	5.82452e-06	3.50347e-05
rxn00838	6.3.4.4	R01135	K01939	cpd00038 + cpd00041 + cpd00114 <=> cpd00009 + cpd00031 + (2) cpd00067 + cpd02375	GTP + Aspartate + IMP <=> Phosphate + GDP + 2 H+ + Adenylosuccinate	0.0143872	6.10376e-06	3.66643e-05
rxn00835	2.7.1.73	R01131	K00892	cpd00002 + cpd00246 <=> cpd00008 + cpd00114	ATP + Inosine <=> ADP + IMP	-0.710459	6.37229e-06	3.8173e-05
rxn00914	|2.7.1.73|	R01228	K00892	cpd00002 + cpd00311 <=> cpd00008 + cpd00126	ATP + Guanosine <=> ADP + GMP	-0.710459	6.37229e-06	3.8173e-05
rxn13664						-1.5759	6.42306e-06	3.84247e-05
rxn09632	|3.1.3.2|			(2) cpd00001 + cpd00056 <=> (2) cpd00009 + (2) cpd00067 + cpd00305	2 H2O + TPP <=> 2 Phosphate + 2 H+ + THI	0.134723	6.49989e-06	3.87789e-05
rxn07449	|4.4.1.24|	R07633	K16845	cpd14790 <=> cpd00020 + cpd00081	3-Sulfolactate <=> Pyruvate + HSO3-	-0.162218	6.49684e-06	3.87789e-05
rxn03962	|1.1.1.271|	R05692	K02377	cpd00006 + cpd00272 <=> cpd00005 + cpd00067 + cpd00900	TPN + GDP-L-fucose <=> TPNH + H+ + GDP-4-dehydro-D-rhamnose	0.100436	6.55153e-06	3.89285e-05
rxn04865	|1.1.1.271|	R07059		cpd00900 <=> cpd10527	GDP-4-dehydro-D-rhamnose <=> GDP-4-keto-6-L-deoxygalactose	0.100436	6.55153e-06	3.89285e-05
rxn04866	|1.1.1.271|	R07060		cpd00005 + cpd00067 + cpd10527 <=> cpd00006 + cpd00272	TPNH + H+ + GDP-4-keto-6-L-deoxygalactose <=> TPN + GDP-L-fucose	0.100436	6.55153e-06	3.89285e-05
rxn00270	|2.1.1.20|2.1.1.156|	R00367	K00552	cpd00017 + cpd00033 <=> cpd00019 + cpd00067 + cpd00183	SAM + Gly <=> S-Adenosylhomocysteine + H+ + Sarcosine	-0.25154	6.58308e-06	3.90632e-05
rxn01016	|2.7.2.2|	R01395	K00926	cpd00002 + cpd00067 + cpd01101 <=> cpd00008 + cpd00146	ATP + H+ + Carbamate <=> ADP + Carbamoylphosphate	0.00541365	6.84952e-06	4.05894e-05
Ex_Dulcose	Exchange reaction	Exchange reaction	Exchange reaction	Exchange reaction	Exchange reaction	0.0711168	7.02781e-06	4.13266e-05
rxn05322	|1.3.1.9|2.3.1.86|	R04429	K00208	cpd00003 + cpd11464 <=> cpd00004 + cpd00067 + cpd11465	NAD + Butyryl-ACP <=> NADH + H+ + But-2-enoyl-[acyl-carrier protein]	0.0431836	7.05851e-06	4.13266e-05
rxn05323	|1.3.1.9|2.3.1.86|	R04966	K00208	cpd00003 + cpd11466 <=> cpd00004 + cpd00067 + cpd11467	NAD + Myristoyl-ACP <=> NADH + H+ + (2E)-Tetradecenoyl-[acp]	0.0431836	7.05851e-06	4.13266e-05
rxn05324	|1.3.1.9|2.3.1.86|	R04724	K00208	cpd00003 + cpd11468 <=> cpd00004 + cpd00067 + cpd11469	NAD + Dodecanoyl-ACP <=> NADH + H+ + (2E)-Dodecenoyl-[acp]	0.0431836	7.05851e-06	4.13266e-05
rxn05325	|1.3.1.9|2.3.1.86|	R04958	K00208	cpd00003 + cpd11470 <=> cpd00004 + cpd00067 + cpd11471	NAD + Octanoyl-ACP <=> NADH + H+ + (2E)-Octenoyl-[acp]	0.0431836	7.05851e-06	4.13266e-05
rxn05326	|1.3.1.9|2.3.1.86|	R04955	K00208	cpd00003 + cpd11472 <=> cpd00004 + cpd00067 + cpd11473	NAD + Hexanoyl-ACP <=> NADH + H+ + (2E)-Hexenoyl-[acp]	0.0431836	7.05851e-06	4.13266e-05
rxn05327	|1.3.1.9|2.3.1.86|	R04961	K00208	cpd00003 + cpd11474 <=> cpd00004 + cpd00067 + cpd11475	NAD + Decanoyl-ACP <=> NADH + H+ + (2E)-Decenoyl-[acp]	0.0431836	7.05851e-06	4.13266e-05
rxn05328	|1.3.1.9|2.3.1.86|	R04969	K00208	cpd00003 + cpd11476 <=> cpd00004 + cpd00067 + cpd11477	NAD + hexadecanoyl-acp <=> NADH + H+ + (2E)-Hexadecenoyl-[acp]	0.0431836	7.05851e-06	4.13266e-05
t_Dulcose	transport reaction	transport reaction	transport reaction	transport reaction	transport reaction	0.0711168	7.02781e-06	4.13266e-05
rxn07804	|1.-.-.-|	R08014	K10678	(2) cpd00005 + (2) cpd00067 + cpd15097 <=> cpd00001 + (2) cpd00006 + cpd15098	2 TPNH + 2 H+ + Trinitrotoluene <=> H2O + 2 TPN + 4-Hydroxylamino-2,6-dinitrotoluene	0.0427476	7.18216e-06	4.18832e-05
rxn07807	|1.-.-.-|	R08017	K10678	(2) cpd00004 + (2) cpd00067 + cpd15097 <=> cpd00001 + (2) cpd00003 + cpd15098	2 NADH + 2 H+ + Trinitrotoluene <=> H2O + 2 NAD + 4-Hydroxylamino-2,6-dinitrotoluene	0.0427476	7.18216e-06	4.18832e-05
rxn07832	|1.-.-.-|	R08042	K10678	(2) cpd00004 + (2) cpd00067 + cpd15097 <=> cpd00001 + (2) cpd00003 + cpd15099	2 NADH + 2 H+ + Trinitrotoluene <=> H2O + 2 NAD + 2-Hydroxylamino-4,6-dinitrotoluene	0.0427476	7.18216e-06	4.18832e-05
rxn00216	2.7.1.1|2.7.1.2	R00299	K00844	cpd00002 + cpd00027 <=> cpd00008 + cpd00079	ATP + Glucose <=> ADP + Robison ester	-0.0234066	7.24187e-06	4.21755e-05
rxn03052	|2.1.1.14|	R04405	K00549	cpd00135 + cpd02738 <=> cpd00060 + cpd02555	L-Homocysteine + 5-Methyltetrahydropteroyltri-L-glutamate <=> Methionine + Tetrahydropteroyltri-L-glutamate	0.0796131	7.38876e-06	4.2974e-05
rxn03952	|1.1.1.263|	R05682		cpd00006 + cpd04531 <=> cpd00005 + cpd00067 + cpd03896	TPN + 1,5-Anhydroglucitol <=> TPNH + H+ + 1,5-Anhydro-D-fructose	-0.607404	7.56897e-06	4.3964e-05
rxn01021	3.2.2.16|3.2.2.9	R01401	K01243	cpd00001 + cpd00147 <=> cpd00128 + cpd01981	H2O + MTA <=> Adenine + methylthioribose	-0.0331287	8.31885e-06	4.82559e-05
rxn03393	|4.1.1.-|	R04986	K03182	cpd00067 + cpd03443 <=> cpd00011 + cpd03444	H+ + 3-Octaprenyl-4-hydroxybenzoate <=> CO2 + 2-Octaprenylphenol	0.136722	8.53678e-06	4.93898e-05
rxn11642		R04985	K03182	cpd00011 + cpd12780 <=> cpd00067 + cpd12785	CO2 + 2-Polyprenylphenol <=> H+ + 4-Hydroxy-3-polyprenylbenzoate	0.136722	8.53678e-06	4.93898e-05
rxn00941	|2.4.2.12|	R01271	K03462	cpd00012 + cpd00355 <=> cpd00067 + cpd00103 + cpd00133	PPi + NMN <=> H+ + PRPP + NICO	0.309239	8.67972e-06	5.01508e-05
rxn01182	|6.2.1.12|	R01616	K01904	cpd00002 + cpd00010 + cpd00067 + cpd00604 <=> cpd00012 + cpd00018 + cpd00192	ATP + CoA + H+ + 4-Coumarate <=> PPi + AMP + p-Coumaroyl-CoA	-0.236544	9.26217e-06	5.30975e-05
rxn01427	|6.2.1.12|	R01943	K01904	cpd00002 + cpd00010 + cpd00067 + cpd00881 <=> cpd00012 + cpd00018 + cpd00270	ATP + CoA + H+ + Caffeate <=> PPi + AMP + Caffeoyl-CoA	-0.236544	9.26217e-06	5.30975e-05
rxn01571	|6.2.1.12|	R02194	K01904	cpd00002 + cpd00010 + cpd00067 + cpd01059 <=> cpd00012 + cpd00018 + cpd00321	ATP + CoA + H+ + Ferulate <=> PPi + AMP + Feruloyl-CoA	-0.236544	9.26217e-06	5.30975e-05
rxn01590	|6.2.1.12|	R02221	K01904	cpd00002 + cpd00010 + cpd00067 + cpd00373 <=> cpd00012 + cpd00018 + cpd00326	ATP + CoA + H+ + Sinapate <=> PPi + AMP + Sinapoyl-CoA	-0.236544	9.26217e-06	5.30975e-05
rxn01613	|6.2.1.12|	R02255	K01904	cpd00002 + cpd00010 + cpd00067 + cpd00333 <=> cpd00012 + cpd00018 + cpd00422	ATP + CoA + H+ + (E)-Cinnamate <=> PPi + AMP + Cinnamoyl-CoA	-0.236544	9.26217e-06	5.30975e-05
rxn04437	|6.2.1.12|	R06583	K01904	cpd00002 + cpd00010 + cpd00067 + cpd03337 <=> cpd00012 + cpd00018 + cpd08983	ATP + CoA + H+ + 5-Hydroxyferulate <=> PPi + AMP + 5-Hydroxyferuloyl-CoA	-0.236544	9.26217e-06	5.30975e-05
rxn00827	|2.7.7.43|	R01117	K00983	cpd00052 + cpd00232 <=> cpd00012 + cpd00112	CTP + Neu5Ac <=> PPi + CMP-N-acetylneuraminate	0.0851192	9.50478e-06	5.4276e-05
rxn01892	|2.7.7.43|	R02599		cpd00052 + cpd00459 <=> cpd00012 + cpd00783	CTP + N-Acylneuraminate <=> PPi + CMP-N-acylneuraminate	0.0851192	9.50478e-06	5.4276e-05
rxn02943	|2.7.7.43|	R04215	K00983	cpd00052 + cpd02155 <=> cpd00012 + cpd02319	CTP + NeuNGc <=> PPi + CMP-NeuNGc	0.0851192	9.50478e-06	5.4276e-05
rxn05028	|2.5.1.11|	R07267	K05356	cpd00113 + cpd02557 <=> cpd00012 + cpd02172	Isopentenyldiphosphate + Farnesylfarnesylgeraniol <=> PPi + Solanesyl diphosphate	-0.116793	9.58489e-06	5.44506e-05
rxn12008		R05611		cpd00012 + cpd02557 <=> cpd00113 + cpd02590	PPi + Farnesylfarnesylgeraniol <=> Isopentenyldiphosphate + all-trans-Heptaprenyl diphosphate	-0.116793	9.58489e-06	5.44506e-05
rxn13477				(3) cpd00113 + cpd00350 <=> (3) cpd00012 + cpd00906	3 Isopentenyldiphosphate + Farnesyldiphosphate <=> 3 PPi + all-trans-Hexaprenyl diphosphate	-0.116793	9.58489e-06	5.44506e-05
rxn14012	2.5.1.-	R08747		cpd00113 + cpd02172 <=> cpd00012 + cpd02746	all-trans-Nonaprenyl diphosphate + Isopentenyl diphosphate <=> all-trans-Decaprenyl diphosphate + Diphosphate	-0.116793	9.58489e-06	5.44506e-05
rxn00814	|1.1.3.9|	R01098	K04618	cpd00001 + cpd00007 + cpd00108 <=> cpd00025 + cpd00067 + cpd00653	H2O + O2 + GALC <=> H2O2 + H+ + D-Galactonate	0.221673	9.75096e-06	5.52512e-05
rxn00815	|1.1.3.9|	R01099		cpd00007 + cpd00108 <=> cpd00025 + cpd02087	O2 + GALC <=> H2O2 + D-galacto-Hexodialdose	0.221673	9.75096e-06	5.52512e-05
rxn01426	|2.1.1.104|	R01942	K00588	cpd00017 + cpd00270 <=> cpd00019 + cpd00067 + cpd00321	SAM + Caffeoyl-CoA <=> S-Adenosylhomocysteine + H+ + Feruloyl-CoA	0.0641459	1.00055e-05	5.64041e-05
rxn02056	|4.99.1.4|	R02864	K02302	(2) cpd00067 + cpd00557 <=> cpd03426 + cpd10515	2 H+ + Siroheme <=> Sirohydrochlorin + Fe2+	0.0829898	1.00057e-05	5.64041e-05
rxn02774	|1.3.1.76|2.1.1.107|	R03947	K02302	cpd00003 + cpd01620 <=> cpd00004 + cpd00067 + cpd03426	NAD + Precorrin 2 <=> NADH + H+ + Sirohydrochlorin	0.0829898	1.00057e-05	5.64041e-05
rxn04432	|2.1.1.104|	R06578	K00588	cpd00017 + cpd08983 <=> cpd00019 + cpd00067 + cpd00326	SAM + 5-Hydroxyferuloyl-CoA <=> S-Adenosylhomocysteine + H+ + Sinapoyl-CoA	0.0641459	1.00055e-05	5.64041e-05
rxn01834	4.4.1.5	R02530	K01759	cpd02182 <=> cpd00042 + cpd00428	(R)-S-Lactoylglutathione <=> GSH + Methylglyoxal	0.0606342	1.00918e-05	5.68165e-05
rxn11575	|2.4.1.32|	R03829		cpd00083 + cpd11955 <=> cpd00031 + cpd16304	GDP-mannose + Glucomannan <=> GDP + Glucomannan longer by one mannose unit	-0.400383	1.01489e-05	5.70646e-05
rxn02375	|2.7.1.83|	R03315	K16328	cpd00002 + cpd01405 <=> cpd00008 + cpd00859	ATP + Pseudouridine <=> ADP + Pseudouridine 5'-phosphate	-0.139201	1.01791e-05	5.71616e-05
rxn02452	|3.5.1.26|	R03421		cpd00001 + cpd02763 <=> cpd00041 + cpd00067 + cpd00912	H2O + N4-(Acetyl-beta-D-glucosaminyl)asparagine <=> Aspartate + H+ + N-Acetyl-beta-D-glucosaminylamine	0.384162	1.03085e-05	5.78141e-05
rxn00286		R00406	K14471	cpd00078 + cpd00130 <=> cpd00036 + cpd02662	Succinyl-CoA + MALA <=> Succinate + Malyl-CoA	0.355136	1.03491e-05	5.79682e-05
rxn00208	1.4.3.5	R00277	K00275	cpd00001 + cpd00007 + cpd00493 <=> cpd00013 + cpd00016 + cpd00025	H2O + O2 + Pyridoxamine phosphate <=> NH3 + Pyridoxal phosphate + H2O2	0.213817	1.16138e-05	6.47222e-05
rxn00209	1.4.3.5	R00278	K00275	cpd00007 + cpd00478 <=> cpd00016 + cpd00025	O2 + Pyridoxine phosphate <=> Pyridoxal phosphate + H2O2	0.213817	1.16138e-05	6.47222e-05
rxn01251	|1.4.3.5|	R01710	K00275	cpd00001 + cpd00007 + cpd00419 <=> cpd00013 + cpd00025 + cpd00215	H2O + O2 + PM <=> NH3 + H2O2 + Pyridoxal	0.213817	1.16138e-05	6.47222e-05
rxn01252	|1.1.3.12|1.4.3.5|	R01711	K00275	cpd00007 + cpd00263 <=> cpd00025 + cpd00215	O2 + Pyridoxol <=> H2O2 + Pyridoxal	0.213817	1.16138e-05	6.47222e-05
rxn00679	2.3.3.5|4.1.3.31	R00931	K01659	cpd00010 + cpd00067 + cpd01501 <=> cpd00001 + cpd00032 + cpd00086	CoA + H+ + 2-Methylcitrate <=> H2O + Oxaloacetate + Propanoyl-CoA	-0.244166	1.16575e-05	6.48836e-05
rxn00776	|4.2.1.70|	R01055	K16329	cpd00092 + cpd00101 <=> cpd00001 + cpd00859	Uracil + Ribose 5-phosphate <=> H2O + Pseudouridine 5'-phosphate	-0.176512	1.21651e-05	6.76231e-05
rxn06183	|2.8.2.20|	R02586		cpd00044 + cpd11704 <=> cpd00045 + cpd12377	PAPS + Protein tyrosine <=> PAP + Protein tyrosine-O-sulfate	1.06715	1.22396e-05	6.79514e-05
rxn01579	|1.5.1.1|1.5.1.21|	R02203	K13609	cpd00006 + cpd00323 <=> cpd00005 + cpd00067 + cpd00922	TPN + L-Pipecolate <=> TPNH + H+ + delta1-Piperideine-2-carboxylate	2.79407	1.24186e-05	6.88581e-05
rxn02897	|2.4.2.21|	R04148	K00768	cpd00873 + cpd01997 <=> cpd00067 + cpd00218 + cpd02904	Nicotinate ribonucleotide + Dimethylbenzimidazole <=> H+ + Niacin + alpha-Ribazole 5'-phosphate	0.0396981	1.25877e-05	6.97078e-05
rxn06665						-0.992909	1.27572e-05	7.0469e-05
rxn07265						-0.992909	1.27572e-05	7.0469e-05
rxn00469	3.5.1.14|3.5.1.16	R00669	K01438	cpd00001 + cpd00342 <=> cpd00029 + cpd00064	H2O + N-Acetylornithine <=> ACET + Ornithine	0.0759572	1.29625e-05	7.15135e-05
rxn01361	|1.3.1.14|1.3.99.11|1.3.3.2|	R01869	K17828	cpd00003 + cpd00282 <=> cpd00004 + cpd00067 + cpd00247	NAD + L-Dihydroorotate <=> NADH + H+ + Orotate	0.0364371	1.32386e-05	7.2945e-05
rxn00689	|6.3.2.17|	R00942	K01930	cpd00002 + cpd00023 + cpd00087 <=> cpd00008 + cpd00009 + cpd00067 + cpd06227	ATP + GLU + THF <=> ADP + Phosphate + H+ + THF-L-glutamate	0.0273068	1.3446e-05	7.37182e-05
rxn01210	|6.3.2.12|6.3.2.17|	R01654		cpd00002 + cpd00023 + cpd00201 <=> cpd00008 + cpd00009 + cpd00067 + cpd03524	ATP + GLU + 10-Formyl-THF <=> ADP + Phosphate + H+ + 10-Formyl-THF-L-glutamate	0.0273068	1.3446e-05	7.37182e-05
rxn01603	6.3.2.12|6.3.2.17	R02237	K01930	cpd00002 + cpd00023 + cpd00683 <=> cpd00008 + cpd00009 + cpd00067 + cpd00330	ATP + GLU + Dihydropteroate <=> ADP + Phosphate + H+ + Dihydrofolate	0.0273068	1.3446e-05	7.37182e-05
rxn06882	|6.3.2.17|			cpd00002 + cpd00023 + cpd03524 <=> cpd00008 + cpd00009 + cpd00067 + cpd12796	ATP + GLU + 10-Formyl-THF-L-glutamate <=> ADP + Phosphate + H+ + 10-Formyl-THF-polyglutamate	0.0273068	1.3446e-05	7.37182e-05
rxn03020	|2.1.1.86|	R04347	K00577	cpd02246 + cpd02737 <=> cpd00895 + cpd02438	CoM + 5-Methyl-H4MPT <=> H4MPT + Methyl CoM	-1.13023	1.34749e-05	7.37849e-05
rxn00160	|1.1.1.83|	R00215	K07246	cpd00003 + cpd00386 <=> cpd00004 + cpd00011 + cpd00020	NAD + D-Malate <=> NADH + CO2 + Pyruvate	0.356001	1.3578e-05	7.39805e-05
rxn01285	|4.1.1.73|	R01751	K07246	cpd00067 + cpd00666 <=> cpd00011 + cpd00223	H+ + Tartrate <=> CO2 + Glycerate	0.356001	1.3578e-05	7.39805e-05
rxn01847	|1.1.1.93|	R02545	K07246	cpd00003 + cpd00432 <=> cpd00004 + cpd00067 + cpd02186	NAD + meso-Tartrate <=> NADH + H+ + Oxaloglycolate	0.356001	1.3578e-05	7.39805e-05
rxn04143	|1.1.1.93|	R06180	K07246	cpd00003 + cpd00666 <=> cpd00004 + cpd00067 + cpd02186	NAD + Tartrate <=> NADH + H+ + Oxaloglycolate	0.356001	1.3578e-05	7.39805e-05
rxn10785				(7) cpd00113 + cpd00350 <=> (7) cpd00012 + cpd02746	7 Isopentenyldiphosphate + Farnesyldiphosphate <=> 7 PPi + all trans Decaprenyl diphosphate	0.0609321	1.36351e-05	7.41997e-05
rxn11965	|2.7.1.69|	R02780	K02777	cpd00067 + cpd00794 + cpd12508 <=> cpd00523 + cpd11712	H+ + TRHL + Protein N-pros-phosphohistidine <=> Trehalose 6-phosphate + Protein histidine	0.091761	1.5023e-05	8.16515e-05
rxn01997	4.2.1.46	R06513	K01710	cpd00626 <=> cpd00001 + cpd00521	dTDPglucose <=> H2O + dTDP-4-oxo-6-deoxy-D-glucose	0.0312126	1.51495e-05	8.21359e-05
rxn01734	|2.8.3.7|	R02407	K18288	cpd00078 + cpd00380 <=> cpd00036 + cpd00416	Succinyl-CoA + Itaconate <=> Succinate + Itaconyl-CoA	-0.115535	1.51426e-05	8.21359e-05
rxn03489	|1.1.1.251|	R05147		cpd00003 + cpd03752 <=> cpd00004 + cpd00067 + cpd03753	NAD + Galactitol 1-phosphate <=> NADH + H+ + L-Tagatose 6-phosphate	0.236465	1.53396e-05	8.29623e-05
rxn03856	1.1.1.251	R05571	K00094	cpd00003 + cpd03752 <=> cpd00004 + cpd00067 + cpd00805	NAD + Galactitol 1-phosphate <=> NADH + H+ + D-Tagatose 6-phosphate	0.236465	1.53396e-05	8.29623e-05
rxn05010	|2.1.1.156|2.1.1.157|	R07243		cpd00017 + cpd00183 <=> cpd00019 + cpd00067 + cpd00756	SAM + Sarcosine <=> S-Adenosylhomocysteine + H+ + Dimethylglycine	-0.0723617	1.53995e-05	8.31839e-05
rxn00442						#NAME?	1.59341e-05	8.59662e-05
rxn14263	3.2.2.26	R08587	K11783	cpd00001 + cpd17270 <=> cpd00226 + cpd17278	Futalosine + H2O <=> de-Hypoxanthine futalosine + Hypoxanthine	-0.464973	1.63366e-05	8.80294e-05
rxn08764	1.1.1.86			cpd00005 + cpd00067 + cpd00498 <=> cpd00006 + cpd02535	TPNH + H+ + 2-Aceto-2-hydroxybutanoate <=> TPN + 2,3-Dihydroxy-3-methylvalerate	0.0534334	1.69588e-05	9.127e-05
rxn01276	|1.1.1.69|	R01738		cpd00003 + cpd00222 <=> cpd00004 + cpd00067 + cpd00781	NAD + GLCN <=> NADH + H+ + 5-Dehydrogluconate	-0.0422046	1.74627e-05	9.37526e-05
rxn01278	1.1.1.69	R01740		cpd00006 + cpd00222 <=> cpd00005 + cpd00067 + cpd00781	TPN + GLCN <=> TPNH + H+ + 5-Dehydrogluconate	-0.0422046	1.74627e-05	9.37526e-05
rxn14328	2.1.1.-	R06427	K13311	(2) cpd00017 + cpd08708 <=> (2) cpd00019 + cpd04036	dTDP-3-amino-3,4,6-trideoxy-D-glucose + 2 S-Adenosyl-L-methionine <=> dTDP-D-desosamine + 2 S-Adenosyl-L-homocysteine	-0.129724	1.78264e-05	9.55886e-05
rxn07491						1.35805	1.83506e-05	9.82797e-05
rxn06022	|3.1.4.14|	R01623	K08682	cpd00001 + cpd11493 <=> cpd00834 + cpd12370	H2O + ACP <=> Phosphopantetheine + apo-ACP	-0.275119	1.85055e-05	9.89889e-05
rxn00995	|4.1.1.4|	R01366	K01574	cpd00067 + cpd00142 <=> cpd00011 + cpd00178	H+ + Acetoacetate <=> CO2 + Acetone	0.628489	1.9006e-05	0.000101542
rxn01241	|1.8.1.4|	R07618	K00382	cpd00003 + cpd00449 <=> cpd00004 + cpd00067 + cpd00213	NAD + Dihydrolipoamide <=> NADH + H+ + Lipoamide	0.0831735	1.92154e-05	0.000102412
rxn06493	|1.8.1.4|	R03815	K00382	cpd00003 + cpd12225 <=> cpd00004 + cpd00067 + cpd12005	NAD + Dihydrolipolprotein <=> NADH + H+ + Lipoylprotein	0.0831735	1.92154e-05	0.000102412
rxn01738	|2.4.1.82|	R02411	K06617	cpd00076 + cpd00910 <=> cpd00121 + cpd00382	SUCR + Galactinol <=> Bios I + Melitose	0.242668	1.95284e-05	0.000103954
rxn03080	2.5.1.9	R04457	K00794	cpd02882 + cpd11225 <=> (2) cpd00001 + cpd00009 + cpd00067 + cpd02656	4--1-D-Ribitylamino-5-aminouracil + 3-4-dihydroxy-2-butanone4-phosphate <=> 2 H2O + Phosphate + H+ + 6-7-Dimethyl-8--1-D-ribityllumazine	0.0662001	1.99455e-05	0.000106047
rxn08171	|1.20.4.1|			(2) cpd00042 + (2) cpd00067 + cpd01048 <=> cpd00001 + cpd00111 + cpd04098	2 GSH + 2 H+ + Arsenate <=> H2O + GSSG + Arsenite	0.0479524	2.06141e-05	0.000109469
rxn05465	2.3.1.0|2.3.1.39|2.3.1.85|2.3.1.86	R01626	K00645	cpd00070 + cpd11493 <=> cpd00010 + cpd11492	Malonyl-CoA + ACP <=> CoA + Malonyl-acyl-carrierprotein-	0.0493399	2.15724e-05	0.000110268
rxn01982	|3.1.1.5|	R02744		cpd00049 + cpd00067 + cpd00507 <=> cpd00001 + cpd02603	R-COOH + H+ + Glycerophosphocholine <=> H2O + 1-Lysolecithin	-0.0256544	2.19181e-05	0.000110268
rxn03102	|3.1.1.5|			cpd00001 + cpd02749 <=> cpd00067 + cpd00507 + cpd03580	H2O + 1-Alkenylglycerophosphocholine <=> H+ + Glycerophosphocholine + Alkenate	-0.0256544	2.19181e-05	0.000110268
rxn05962	|3.1.1.5|	R01309		(2) cpd00001 + cpd11624 <=> (2) cpd00049 + (2) cpd00067 + cpd00507	2 H2O + Lecithin <=> 2 R-COOH + 2 H+ + Glycerophosphocholine	-0.0256544	2.19181e-05	0.000110268
rxn08796	|3.1.1.5|			cpd00001 + cpd15325 <=> cpd00067 + cpd00080 + cpd01741	H2O + 1-dodecanoyl-sn-glycerol 3-phosphate <=> H+ + GLYC-3-P + ddca	-0.0256544	2.19181e-05	0.000110268
rxn08797	|3.1.1.5|			cpd00001 + cpd15331 <=> cpd00067 + cpd00080 + cpd03847	H2O + 1-tetradecanoyl-sn-glycerol 3-phosphate <=> H+ + GLYC-3-P + Myristic acid	-0.0256544	2.19181e-05	0.000110268
rxn08798	|3.1.1.5|			cpd00001 + cpd15330 <=> cpd00067 + cpd00080 + cpd15298	H2O + 1-tetradec-7-enoyl-sn-glycerol 3-phosphate <=> H+ + GLYC-3-P + tetradecenoate	-0.0256544	2.19181e-05	0.000110268
rxn08799	|3.1.1.5|			cpd00001 + cpd15327 <=> cpd00067 + cpd00080 + cpd00214	H2O + 1-hexadecanoyl-sn-glycerol 3-phosphate <=> H+ + GLYC-3-P + Palmitate	-0.0256544	2.19181e-05	0.000110268
rxn08800	|3.1.1.5|			cpd00001 + cpd15326 <=> cpd00067 + cpd00080 + cpd15237	H2O + 1-hexadec-9-enoyl-sn-glycerol 3-phosphate <=> H+ + GLYC-3-P + hexadecenoate	-0.0256544	2.19181e-05	0.000110268
rxn08801	|3.1.1.5|			cpd00001 + cpd15329 <=> cpd00067 + cpd00080 + cpd01080	H2O + 1-octadecanoyl-sn-glycerol 3-phosphate <=> H+ + GLYC-3-P + Stearate	-0.0256544	2.19181e-05	0.000110268
rxn08802	|3.1.1.5|			cpd00001 + cpd15328 <=> cpd00067 + cpd00080 + cpd15269	H2O + 1-octadec-11-enoyl-sn-glycerol 3-phosphate <=> H+ + GLYC-3-P + octadecenoate	-0.0256544	2.19181e-05	0.000110268
rxn08803	|3.1.1.5|			cpd00001 + cpd15313 <=> cpd00067 + cpd00908 + cpd01741	H2O + 1-Acyl-sn-glycero-3-phosphoethanolamine dodecanoyl <=> H+ + Glycerophosphoethanolamine + ddca	-0.0256544	2.19181e-05	0.000110268
rxn08804	|3.1.1.5|			cpd00001 + cpd15314 <=> cpd00067 + cpd00908 + cpd03847	H2O + 1-Acyl-sn-glycero-3-phosphoethanolamine tetradecanoyl <=> H+ + Glycerophosphoethanolamine + Myristic acid	-0.0256544	2.19181e-05	0.000110268
rxn08805	|3.1.1.5|			cpd00001 + cpd15315 <=> cpd00067 + cpd00908 + cpd15298	H2O + 1-Acyl-sn-glycero-3-phosphoethanolamine tetradec-7-enoyl <=> H+ + Glycerophosphoethanolamine + tetradecenoate	-0.0256544	2.19181e-05	0.000110268
rxn08806	|3.1.1.5|			cpd00001 + cpd15316 <=> cpd00067 + cpd00214 + cpd00908	H2O + 1-Acyl-sn-glycero-3-phosphoethanolamine hexadecanoyl <=> H+ + Palmitate + Glycerophosphoethanolamine	-0.0256544	2.19181e-05	0.000110268
rxn08807	|3.1.1.5|			cpd00001 + cpd15317 <=> cpd00067 + cpd00908 + cpd15237	H2O + 1-Acyl-sn-glycero-3-phosphoethanolamine hexadec-9-enoyl <=> H+ + Glycerophosphoethanolamine + hexadecenoate	-0.0256544	2.19181e-05	0.000110268
rxn08808	|3.1.1.5|			cpd00001 + cpd00067 + cpd12547 <=> cpd00908 + cpd01080	H2O + H+ + L-2-Lysophosphatidylethanolamine <=> Glycerophosphoethanolamine + Stearate	-0.0256544	2.19181e-05	0.000110268
rxn08809	|3.1.1.5|			cpd00001 + cpd12547 <=> cpd00067 + cpd00908 + cpd15269	H2O + L-2-Lysophosphatidylethanolamine <=> H+ + Glycerophosphoethanolamine + octadecenoate	-0.0256544	2.19181e-05	0.000110268
rxn08810	|3.1.1.5|			cpd00001 + cpd15318 <=> cpd00067 + cpd01741 + cpd02090	H2O + 1-Acyl-sn-glycero-3-phosphoglycerol dodecanoyl <=> H+ + ddca + Glycerophosphoglycerol	-0.0256544	2.19181e-05	0.000110268
rxn08811	|3.1.1.5|			cpd00001 + cpd15319 <=> cpd00067 + cpd02090 + cpd03847	H2O + 1-Acyl-sn-glycero-3-phosphoglycerol tetradecanoyl <=> H+ + Glycerophosphoglycerol + Myristic acid	-0.0256544	2.19181e-05	0.000110268
rxn08812	|3.1.1.5|			cpd00001 + cpd15320 <=> cpd00067 + cpd02090 + cpd15298	H2O + 1-Acyl-sn-glycero-3-phosphoglycerol tetradec-7-enoyl <=> H+ + Glycerophosphoglycerol + tetradecenoate	-0.0256544	2.19181e-05	0.000110268
rxn08813	|3.1.1.5|			cpd00001 + cpd15321 <=> cpd00067 + cpd00214 + cpd02090	H2O + 1-Acyl-sn-glycero-3-phosphoglycerol hexadecanoyl <=> H+ + Palmitate + Glycerophosphoglycerol	-0.0256544	2.19181e-05	0.000110268
rxn08814	|3.1.1.5|			cpd00001 + cpd15322 <=> cpd00067 + cpd02090 + cpd15237	H2O + 1-Acyl-sn-glycero-3-phosphoglycerol hexadec-9-enoyl <=> H+ + Glycerophosphoglycerol + hexadecenoate	-0.0256544	2.19181e-05	0.000110268
rxn08815	|3.1.1.5|			cpd00001 + cpd15323 <=> cpd00067 + cpd01080 + cpd02090	H2O + 1-Acyl-sn-glycero-3-phosphoglycerol octadecanoyl <=> H+ + Stearate + Glycerophosphoglycerol	-0.0256544	2.19181e-05	0.000110268
rxn08816	|3.1.1.5|			cpd00001 + cpd15324 <=> cpd00067 + cpd02090 + cpd15269	H2O + 1-Acyl-sn-glycero-3-phosphoglycerol octadec-11-enoyl <=> H+ + Glycerophosphoglycerol + octadecenoate	-0.0256544	2.19181e-05	0.000110268
rxn08817	|3.1.1.5|			cpd00001 + cpd15350 <=> cpd00067 + cpd00080 + cpd01741	H2O + 2-dodecanoyl-sn-glycerol 3-phosphate <=> H+ + GLYC-3-P + ddca	-0.0256544	2.19181e-05	0.000110268
rxn08818	|3.1.1.5|			cpd00001 + cpd15363 <=> cpd00067 + cpd00080 + cpd03847	H2O + 2-tetradecanoyl-sn-glycerol 3-phosphate <=> H+ + GLYC-3-P + Myristic acid	-0.0256544	2.19181e-05	0.000110268
rxn08819	|3.1.1.5|			cpd00001 + cpd15362 <=> cpd00067 + cpd00080 + cpd15298	H2O + 2-tetradec-7-enoyl-sn-glycerol 3-phosphate <=> H+ + GLYC-3-P + tetradecenoate	-0.0256544	2.19181e-05	0.000110268
rxn08820	|3.1.1.5|			cpd00001 + cpd15355 <=> cpd00067 + cpd00080 + cpd00214	H2O + 2-hexadecanoyl-sn-glycerol 3-phosphate <=> H+ + GLYC-3-P + Palmitate	-0.0256544	2.19181e-05	0.000110268
rxn08821	|3.1.1.5|			cpd00001 + cpd15354 <=> cpd00067 + cpd00080 + cpd15237	H2O + 2-hexadec-9-enoyl-sn-glycerol 3-phosphate <=> H+ + GLYC-3-P + hexadecenoate	-0.0256544	2.19181e-05	0.000110268
rxn08822	|3.1.1.5|			cpd00001 + cpd15358 <=> cpd00067 + cpd00080 + cpd01080	H2O + 2-octadecanoyl-sn-glycerol 3-phosphate <=> H+ + GLYC-3-P + Stearate	-0.0256544	2.19181e-05	0.000110268
rxn08823	|3.1.1.5|			cpd00001 + cpd15357 <=> cpd00067 + cpd00080 + cpd15269	H2O + 2-octadec-11-enoyl-sn-glycerol 3-phosphate <=> H+ + GLYC-3-P + octadecenoate	-0.0256544	2.19181e-05	0.000110268
rxn08838	|3.1.1.5|			cpd00001 + cpd15336 <=> cpd00067 + cpd00908 + cpd01741	H2O + 2-Acyl-sn-glycero-3-phosphoethanolamine dodecanoyl <=> H+ + Glycerophosphoethanolamine + ddca	-0.0256544	2.19181e-05	0.000110268
rxn08839	|3.1.1.5|			cpd00001 + cpd15337 <=> cpd00067 + cpd00908 + cpd03847	H2O + 2-Acyl-sn-glycero-3-phosphoethanolamine tetradecanoyl <=> H+ + Glycerophosphoethanolamine + Myristic acid	-0.0256544	2.19181e-05	0.000110268
rxn08840	|3.1.1.5|			cpd00001 + cpd15338 <=> cpd00067 + cpd00908 + cpd15298	H2O + 2-Acyl-sn-glycero-3-phosphoethanolamine tetradec-7-enoyl <=> H+ + Glycerophosphoethanolamine + tetradecenoate	-0.0256544	2.19181e-05	0.000110268
rxn08841	|3.1.1.5|			cpd00001 + cpd15339 <=> cpd00067 + cpd00214 + cpd00908	H2O + 2-Acyl-sn-glycero-3-phosphoethanolamine (n-C16:0) <=> H+ + Palmitate + Glycerophosphoethanolamine	-0.0256544	2.19181e-05	0.000110268
rxn08842	|3.1.1.5|			cpd00001 + cpd15340 <=> cpd00067 + cpd00908 + cpd15237	H2O + 2-Acyl-sn-glycero-3-phosphoethanolamine hexadec-9-enoyl <=> H+ + Glycerophosphoethanolamine + hexadecenoate	-0.0256544	2.19181e-05	0.000110268
rxn08843	|3.1.1.5|			cpd00001 + cpd15341 <=> cpd00067 + cpd00908 + cpd01080	H2O + 2-Acyl-sn-glycero-3-phosphoethanolamine (n-C18:0) <=> H+ + Glycerophosphoethanolamine + Stearate	-0.0256544	2.19181e-05	0.000110268
rxn08844	|3.1.1.5|			cpd00001 + cpd15342 <=> cpd00067 + cpd00908 + cpd15269	H2O + 2-Acyl-sn-glycero-3-phosphoethanolamine octadec-11-enoyl <=> H+ + Glycerophosphoethanolamine + octadecenoate	-0.0256544	2.19181e-05	0.000110268
rxn08845	|3.1.1.5|			cpd00001 + cpd15343 <=> cpd00067 + cpd01741 + cpd02090	H2O + 2-Acyl-sn-glycero-3-phosphoglycerol dodecanoyl <=> H+ + ddca + Glycerophosphoglycerol	-0.0256544	2.19181e-05	0.000110268
rxn08846	|3.1.1.5|			cpd00001 + cpd15344 <=> cpd00067 + cpd02090 + cpd03847	H2O + 2-Acyl-sn-glycero-3-phosphoglycerol tetradecanoyl <=> H+ + Glycerophosphoglycerol + Myristic acid	-0.0256544	2.19181e-05	0.000110268
rxn08847	|3.1.1.5|			cpd00001 + cpd15345 <=> cpd00067 + cpd02090 + cpd15298	H2O + 2-Acyl-sn-glycero-3-phosphoglycerol tetradec-7-enoyl <=> H+ + Glycerophosphoglycerol + tetradecenoate	-0.0256544	2.19181e-05	0.000110268
rxn08848	|3.1.1.5|			cpd00001 + cpd15346 <=> cpd00067 + cpd00214 + cpd02090	H2O + 2-Acyl-sn-glycero-3-phosphoglycerol hexadecanoyl <=> H+ + Palmitate + Glycerophosphoglycerol	-0.0256544	2.19181e-05	0.000110268
rxn08849	|3.1.1.5|			cpd00001 + cpd15347 <=> cpd00067 + cpd02090 + cpd15237	H2O + 2-Acyl-sn-glycero-3-phosphoglycerol hexadec-9-enoyl <=> H+ + Glycerophosphoglycerol + hexadecenoate	-0.0256544	2.19181e-05	0.000110268
rxn08850	|3.1.1.5|			cpd00001 + cpd15348 <=> cpd00067 + cpd01080 + cpd02090	H2O + 2-Acyl-sn-glycero-3-phosphoglycerol octadecanoyl <=> H+ + Stearate + Glycerophosphoglycerol	-0.0256544	2.19181e-05	0.000110268
rxn08851	|3.1.1.5|			cpd00001 + cpd15349 <=> cpd00067 + cpd02090 + cpd15269	H2O + 2-Acyl-sn-glycero-3-phosphoglycerol octadec-11-enoyl <=> H+ + Glycerophosphoglycerol + octadecenoate	-0.0256544	2.19181e-05	0.000110268
rxn06581	|2.4.1.69|			cpd00272 + cpd12218 <=> cpd00031 + cpd12552	GDP-L-fucose + beta-D-Galactosyl-R <=> GDP + alpha-L-Fucosyl-1,2-beta-D-galactosyl-R	0.108537	2.21134e-05	0.000111123
rxn05122	|3.2.1.67|	R07413	K01213	cpd00001 + cpd01532 <=> (2) cpd00280	H2O + Digalacturonate <=> 2 D-Galacturonate	0.0809469	2.23887e-05	0.000112378
rxn08094	1.2.4.2|1.8.1.4|2.3.1.61	R08549	K00164	cpd00003 + cpd00010 + cpd00024 <=> cpd00004 + cpd00011 + cpd00078	NAD + CoA + 2-Oxoglutarate <=> NADH + CO2 + Succinyl-CoA	0.077795	2.35228e-05	0.000117936
rxn02312	2.6.1.62	R03231	K00833	cpd00017 + cpd00800 <=> cpd00764 + cpd02701	SAM + 8-Amino-7-oxononanoate <=> 7,8-Diaminononanoate + S-Adenosyl-4-methylthio-2-oxobutanoate	0.114747	2.38136e-05	0.000119258
t_octanoate	transport reaction	transport reaction	transport reaction	transport reaction	transport reaction	-0.0130721	2.42661e-05	0.000121386
rxn02775	|2.1.1.130|	R03948	K03394	cpd00017 + cpd00067 + cpd01620 <=> cpd00019 + cpd03420	SAM + H+ + Precorrin 2 <=> S-Adenosylhomocysteine + Precorrin 3A	0.0785807	2.44916e-05	0.000122
rxn04046	|2.1.1.151|			cpd00017 + cpd08368 <=> cpd00019 + cpd00067 + cpd08369	SAM + Cobalt-precorrin 2 <=> S-Adenosylhomocysteine + H+ + Cobalt-precorrin 3	0.0785807	2.44916e-05	0.000122
rxn14270	2.1.1.151	R05808	K03394	cpd00017 + cpd08368 <=> cpd00019 + cpd17535	Cobalt-sirohydrochlorin + S-Adenosyl-L-methionine <=> Cobalt-factor III + S-Adenosyl-L-homocysteine	0.0785807	2.44916e-05	0.000122
rxn02140	|6.2.1.31|	R02986	K16876	cpd00002 + cpd00010 + cpd00067 + cpd01089 <=> cpd00012 + cpd00018 + cpd00629	ATP + CoA + H+ + 2-Furoate <=> PPi + AMP + 2-Furoyl-CoA	-0.258636	2.44998e-05	0.000122
rxn00639						-1.39092	2.47127e-05	0.000122367
rxn00697						-1.39092	2.47127e-05	0.000122367
rxn00919						-1.39092	2.47127e-05	0.000122367
rxn01375						-1.39092	2.47127e-05	0.000122367
rxn01936						-1.39092	2.47127e-05	0.000122367
rxn02258	|2.8.3.7|	R03154	K14471	cpd00078 + cpd01701 <=> cpd00036 + cpd00743	Succinyl-CoA + L-Citramalate <=> Succinate + L-Citramalyl-CoA	0.340142	2.6048e-05	0.000128689
rxn11355						2.38381	2.60234e-05	0.000128689
rxn14275	1.1.1.-	R05526	K13327	cpd00005 + cpd00067 + cpd04024 <=> cpd00006 + cpd08719	dTDP-3,4-dioxo-2,6-dideoxy-D-glucose + NADPH + H+ <=> dTDP-4-oxo-2,6-dideoxy-D-glucose + NADP+	0.135128	2.63759e-05	0.000130162
rxn02835	3.5.4.19	R04037	K01496	cpd00001 + cpd01777 <=> cpd02979	H2O + Phosphoribosyl-AMP <=> phosphoribosylformiminoaicar-phosphate	-0.0404699	2.71407e-05	0.000133787
rxn05128	|3.5.1.94|	R07419	K09473	cpd00001 + cpd11408 <=> cpd00023 + cpd00281	H2O + gamma-Glutamyl-GABA <=> GLU + GABA	-0.517935	2.71859e-05	0.000133859
rxn04004						-1.88596	2.81193e-05	0.0001383
rxn05899	|2.7.1.69|	R00811	K02808	cpd00067 + cpd00076 + cpd12508 <=> cpd01693 + cpd11712	H+ + SUCR + Protein N-pros-phosphohistidine <=> 6-Phosphosucrose + Protein histidine	0.0976795	2.88044e-05	0.000141512
rxn02276	|5.2.1.2|	R03181	K01800	cpd00763 <=> cpd00780	4-Maleylacetoacetate <=> Fumarylacetoacetate	-0.750415	3.01318e-05	0.000147868
rxn02015	|3.5.1.24|	R02797	K01442	cpd00001 + cpd03047 <=> cpd00210 + cpd00526	H2O + Taurocholate <=> Taurine + Cholate	-0.0368104	3.06554e-05	0.000148941
rxn02795	|3.5.1.24|	R03975	K01442	cpd00001 + cpd03247 <=> cpd00033 + cpd01663	H2O + Glycochenodeoxycholate <=> Gly + Chenodiol	-0.0368104	3.06554e-05	0.000148941
rxn02796	|3.5.1.24|3.5.1.74|	R03977	K01442	cpd00001 + cpd03246 <=> cpd00210 + cpd01663	H2O + Taurochenodeoxycholate <=> Taurine + Chenodiol	-0.0368104	3.06554e-05	0.000148941
rxn03094	|3.5.1.24|	R04486	K01442	cpd00001 + cpd03245 <=> cpd00033 + cpd02733	H2O + Glycodeoxycholate <=> Gly + Deoxycholate	-0.0368104	3.06554e-05	0.000148941
rxn03095	|3.5.1.24|	R04487	K01442	cpd00001 + cpd03244 <=> cpd00210 + cpd02733	H2O + Taurodeoxycholate <=> Taurine + Deoxycholate	-0.0368104	3.06554e-05	0.000148941
rxn04068	|3.5.1.24|	R05835	K01442	cpd00001 + cpd01318 <=> cpd00033 + cpd00526	H2O + Glycocholate <=> Gly + Cholate	-0.0368104	3.06554e-05	0.000148941
rxn07462						1.21179	3.06007e-05	0.000148941
rxn07463						1.21179	3.06007e-05	0.000148941
rxn14255						1.21179	3.06007e-05	0.000148941
rxn01416	2.8.1.1	R01931	K01011	cpd00150 + cpd00268 <=> cpd00081 + cpd01211	CN- + H2S2O3 <=> HSO3- + Thiocyanate	0.125731	3.11648e-05	0.000151209
rxn00997	|1.1.1.222|1.1.1.237|	R01370	K18606	cpd00003 + cpd03331 <=> cpd00004 + cpd00067 + cpd00143	NAD + PLCT <=> NADH + H+ + Phenylpyruvate	0.372049	3.13286e-05	0.000151209
rxn00998	|1.1.1.222|1.1.1.237|	R01371	K18606	cpd00006 + cpd03331 <=> cpd00005 + cpd00067 + cpd00143	TPN + PLCT <=> TPNH + H+ + Phenylpyruvate	0.372049	3.13286e-05	0.000151209
rxn02392	|1.1.1.222|1.1.1.237|	R03336		cpd00003 + cpd02305 <=> cpd00004 + cpd00067 + cpd00868	NAD + HPL <=> NADH + H+ + 4-Hydroxyphenylpyruvate	0.372049	3.13286e-05	0.000151209
rxn02394	|1.1.1.222|1.1.1.237|	R03338		cpd00006 + cpd02305 <=> cpd00005 + cpd00067 + cpd00868	TPN + HPL <=> TPNH + H+ + 4-Hydroxyphenylpyruvate	0.372049	3.13286e-05	0.000151209
rxn02419	|1.1.1.237|	R03373	K18606	cpd00003 + cpd00887 <=> cpd00004 + cpd00067 + cpd02502	NAD + 3-(3,4-Dihydroxyphenyl)lactate <=> NADH + H+ + 3-(3,4-Dihydroxyphenyl)pyruvate	0.372049	3.13286e-05	0.000151209
rxn06677	|2.7.1.69|	R04393	K02786	cpd00067 + cpd00208 + cpd12508 <=> cpd03194 + cpd11712	H+ + LACT + Protein N-pros-phosphohistidine <=> Lactose 6-phosphate + Protein histidine	0.214292	3.14081e-05	0.000151427
rxn01132	|2.4.1.8|	R01555	K00691	cpd00009 + cpd00067 + cpd00179 <=> cpd00027 + cpd00501	Phosphate + H+ + Maltose <=> Glucose + beta-D-Glucose 1-phosphate	-0.132825	3.17877e-05	0.000153089
rxn01338	|1.1.1.51|1.1.1.64|	R01838	K04119	cpd00006 + cpd00420 <=> cpd00005 + cpd00067 + cpd00237	TPN + Testosterone <=> TPNH + H+ + Androstenedione	0.220189	3.21753e-05	0.000154786
rxn01333	2.2.1.2	R01827	K00616	cpd00102 + cpd00238 <=> cpd00072 + cpd00236	Glyceraldehyde3-phosphate + Sedoheptulose7-phosphate <=> Neuberg ester + D-Erythrose4-phosphate	0.0733702	3.35195e-05	0.000161077
rxn01379	|2.3.1.82|	R01889		cpd00022 + cpd00615 <=> cpd00010 + cpd00067 + cpd02019	Acetyl-CoA + Kanamycin B <=> CoA + H+ + N6'-Acetylkanamycin-B	0.0990327	3.43297e-05	0.00016479
rxn06887	|6.3.5.9|	R05224	K02224	(2) cpd00001 + (2) cpd00002 + (2) cpd00053 + cpd03832 <=> (2) cpd00008 + (2) cpd00009 + (2) cpd00023 + (2) cpd00067 + cpd03913	2 H2O + 2 ATP + 2 L-Glutamine + Hydrogenobyrinate <=> 2 ADP + 2 Phosphate + 2 GLU + 2 H+ + Hydrogenobyrinate diamide	0.062519	3.54638e-05	0.000169494
rxn06979	|6.3.1.-|	R05815	K02224	(2) cpd00001 + (2) cpd00002 + (2) cpd00053 + cpd03421 <=> (2) cpd00008 + (2) cpd00009 + (2) cpd00023 + (2) cpd00067 + cpd03914	2 H2O + 2 ATP + 2 L-Glutamine + Cobyrinate <=> 2 ADP + 2 Phosphate + 2 GLU + 2 H+ + Cob(II)yrinate diamide	0.062519	3.54638e-05	0.000169494
rxn05878	|3.1.1.1|	R00630		cpd00001 + cpd12088 <=> cpd00049 + cpd00057 + cpd00067	H2O + Carboxylic ester <=> R-COOH + Alcohol + H+	-0.124669	3.54448e-05	0.000169494
rxn12033	|3.1.1.1|	R08295		cpd00001 + cpd16375 <=> cpd00067 + cpd07889 + cpd08544	H2O + Monoethylglycinexylidide <=> H+ + 2,6-DMA + N-Ethylglycine	-0.124669	3.54448e-05	0.000169494
rxn00784	4.1.2.4	R01066	K01619	cpd00510 <=> cpd00071 + cpd00102	deoxyribose-5-phosphate <=> AALD + Glyceraldehyde3-phosphate	0.0329217	3.78181e-05	0.00018055
rxn01456	|1.1.1.203|	R01981		cpd00001 + cpd00003 + cpd00280 <=> cpd00004 + (2) cpd00067 + cpd00652	H2O + NAD + D-Galacturonate <=> NADH + 2 H+ + D-Mucic acid	-0.309422	3.80648e-05	0.00018153
rxn00103	|1.2.1.43|	R00134	K05299	cpd00006 + cpd00047 <=> cpd00005 + cpd00011	TPN + FORM <=> TPNH + CO2	0.0609318	3.82749e-05	0.000182334
rxn04045	|4.99.1.3|	R05807	K02190	(2) cpd00067 + cpd00149 + cpd03426 <=> cpd08368	2 H+ + Co2+ + Sirohydrochlorin <=> Cobalt-precorrin 2	0.0476839	3.92014e-05	0.000186546
rxn11729	|4.1.2.42|	R08195		cpd00611 <=> cpd00033 + cpd00071	D-Threonine <=> Gly + AALD	0.238225	4.16246e-05	0.000197649
rxn11730	|4.1.2.42|	R08196		cpd09088 <=> cpd00033 + cpd00071	D-Allothreonine <=> Gly + AALD	0.238225	4.16246e-05	0.000197649
rxn00300	|3.5.4.25|	R00425	K01497	(3) cpd00001 + cpd00038 <=> cpd00012 + cpd00047 + cpd00067 + cpd00957	3 H2O + GTP <=> PPi + FORM + H+ + 2,5-Diamino-6-(5'-phosphoribosylamino)-4-pyrimidineone	0.0700843	4.17983e-05	0.00019826
rxn00245	4.2.1.32|4.2.1.81	R00339	K03779	cpd00666 <=> cpd00001 + cpd00032	Tartrate <=> H2O + Oxaloacetate	0.122414	4.19565e-05	0.000198796
rxn03395	|2.1.1.64|	R04988	K00568	cpd00017 + cpd03445 <=> cpd00019 + cpd00067 + cpd03446	SAM + 2-Octaprenyl-6-hydroxyphenol <=> S-Adenosylhomocysteine + H+ + 2-Octaprenyl-6-methoxyphenol	0.050202	4.28088e-05	0.000202181
rxn11946	|2.1.1.64|	R05614	K00568	cpd00017 + cpd03449 <=> cpd00019 + cpd15560	SAM + 2-Octaprenyl-3-methyl-5-hydroxy-6-methoxy-1,4-benzoquinone <=> S-Adenosylhomocysteine + Ubiquinone-8	0.050202	4.28088e-05	0.000202181
rxn14029	2.1.1.-	R08769	K00568	cpd00017 + cpd17676 <=> cpd00019 + cpd17677	2-Polyprenyl-6-hydroxyphenol + S-Adenosyl-L-methionine <=> 2-Polyprenyl-6-methoxyphenol + S-Adenosyl-L-homocysteine	0.050202	4.28088e-05	0.000202181
rxn06592	|2.7.1.69|	R04111	K02749	cpd00067 + cpd00179 + cpd12508 <=> cpd01919 + cpd11712	H+ + Maltose + Protein N-pros-phosphohistidine <=> Maltose 6-phosphate + Protein histidine	0.0678334	4.29526e-05	0.000202642
rxn00800	4.3.2.2	R01083	K01756	cpd02375 <=> cpd00018 + cpd00106	Adenylosuccinate <=> AMP + Fumarate	0.0144664	4.31251e-05	0.000203238
rxn00189	3.5.1.2|3.5.1.38|6.3.5.5	R00256	K01425	cpd00001 + cpd00053 <=> cpd00013 + cpd00023	H2O + L-Glutamine <=> NH3 + GLU	0.0128304	4.3215e-05	0.000203443
rxn02185	|2.2.1.6|	R03050	K01652	cpd00056 + cpd00668 <=> cpd00020 + cpd03049	TPP + ALCTT <=> Pyruvate + 2-Hydroxyethyl-ThPP	0.0264808	4.38098e-05	0.000206023
rxn02768	|4.2.1.-|	R03937		cpd00001 + cpd01599 <=> cpd01957	H2O + Glutaconyl-1-CoA <=> 2-Hydroxyglutaryl-CoA	0.152502	4.40079e-05	0.000206734
rxn00305	|4.1.1.32|	R00431	K01596	cpd00032 + cpd00038 + cpd00067 <=> cpd00011 + cpd00031 + cpd00061	Oxaloacetate + GTP + H+ <=> CO2 + GDP + PEP	-0.161395	4.45359e-05	0.000208768
rxn00519	|4.1.1.32|	R00726	K01596	cpd00032 + cpd00067 + cpd00068 <=> cpd00011 + cpd00061 + cpd00090	Oxaloacetate + H+ + ITP <=> CO2 + PEP + IDP	-0.161395	4.45359e-05	0.000208768
rxn05990	|3.1.1.3|3.1.1.34|3.1.1.79|	R02250	K01046	cpd00001 + cpd11677 <=> cpd00049 + cpd00067 + cpd11423	H2O + Triglyceride <=> R-COOH + H+ + 12dgr_BS	0.0425203	4.47223e-05	0.000209196
rxn12512	|6.3.2.5|	R04230	K01922	cpd00002 + cpd00084 + cpd02201 <=> cpd00012 + cpd00018 + cpd02666	ATP + L-Cysteine + D-4-Phosphopantothenate <=> PPi + AMP + (R)-4'-Phosphopantothenoyl-L-cysteine	0.29982	4.47098e-05	0.000209196
rxn00799	4.2.1.2	R01082	K01676	cpd00130 <=> cpd00001 + cpd00106	MALA <=> H2O + Fumarate	0.0223381	4.48782e-05	0.000209702
rxn00551	|2.7.1.90|	R02073	K00895	cpd00012 + cpd00072 <=> cpd00009 + cpd00067 + cpd00290	PPi + Neuberg ester <=> Phosphate + H+ + D-Fructose1-6-bisphosphate	-0.0252867	4.5071e-05	0.000210379
rxn05772	|1.6.2.2|	R00100	K00326	cpd00004 + cpd00067 + (2) cpd11795 <=> cpd00003 + (2) cpd11797	NADH + H+ + 2 Ferricytochrome b5 <=> NAD + 2 Ferrocytochrome b5	-0.825686	4.61889e-05	0.000215369
Ex_Menaquinone 7						0.00302998	4.6747e-05	0.00021751
t_Menaquinone 7						0.00302998	4.6747e-05	0.00021751
rxn05964	|3.1.4.3|	R01312	K01114	cpd00001 + cpd11624 <=> cpd00457 + cpd11423	H2O + Lecithin <=> Phosphocholine + 12dgr_BS	0.173332	4.70947e-05	0.000218434
rxn06087	|3.1.4.3|	R02052	K01114	cpd00001 + cpd00067 + cpd11456 <=> cpd00285 + cpd11423	H2O + H+ + Cephalin <=> Phosphoethanolamine + 12dgr_BS	0.173332	4.70947e-05	0.000218434
rxn07258	|3.1.4.3|	R07381	K01114	cpd00001 + cpd00067 + cpd12606 <=> cpd00285 + cpd12322	H2O + H+ + Plasmenylethanolamine <=> Phosphoethanolamine + 1-Alkenyl-2-acylglycerol	0.173332	4.70947e-05	0.000218434
rxn02351	|2.1.2.1|4.1.2.-|	R03284		cpd00033 + cpd00845 <=> cpd00923	Gly + 4-Trimethylammoniobutanal <=> 3-Hydroxy-N6,N6,N6-trimethyl-L-lysine	0.0219256	4.72599e-05	0.000218969
rxn00801	|3.7.1.5|	R01085	K01557	cpd00001 + cpd01653 <=> cpd00020 + cpd00067 + cpd00106	H2O + 3-Fumarylpyruvate <=> Pyruvate + H+ + Fumarate	0.0844795	4.74723e-05	0.000219491
rxn00938	3.5.1.19	R01268	K01440	cpd00001 + cpd00133 <=> cpd00013 + cpd00218	H2O + NICO <=> NH3 + Niacin	0.0577582	4.74711e-05	0.000219491
rxn00256	2.3.3.1|2.3.3.3|4.1.3.7	R00351	K01647	cpd00010 + cpd00067 + cpd00137 <=> cpd00001 + cpd00022 + cpd00032	CoA + H+ + Citrate <=> H2O + Acetyl-CoA + Oxaloacetate	-0.0418272	4.76555e-05	0.000220106
rxn11775	|5.-.-.-|	R08247	K06726	cpd05267 <=> cpd16443	Ribose <=> beta-D-Ribofuranose	0.161722	4.84143e-05	0.000223376
rxn02246	|2.5.1.47|2.5.1.48|	R03132	K12339	cpd00268 + cpd00722 <=> cpd00029 + cpd03456	H2S2O3 + O-Acetyl-L-serine <=> ACET + S-sulfocysteine	-0.255187	4.87925e-05	0.000224885
rxn07352	|2.1.1.-|	R07521	K09846	cpd00017 + cpd14605 <=> cpd00019 + cpd00067 + cpd14608	SAM + 3,4-Dehydrorhodopin <=> S-Adenosylhomocysteine + H+ + Anhydrorhodovibrin	0.230145	4.95709e-05	0.000227282
rxn07355	|2.1.1.-|	R07524	K09846	cpd00017 + cpd14610 <=> cpd00019 + cpd00067 + cpd14612	SAM + Hydroxyspirilloxanthin <=> S-Adenosylhomocysteine + H+ + Spirilloxanthin	0.230145	4.95709e-05	0.000227282
rxn07358	|2.1.1.-|	R07527	K09846	cpd00017 + cpd14601 <=> cpd00019 + cpd00067 + cpd14617	SAM + Rhodopin <=> S-Adenosylhomocysteine + H+ + 3,4-Dihydroanhydrorhodovibrin	0.230145	4.95709e-05	0.000227282
rxn07360	|2.1.1.-|	R07529	K09846	cpd00017 + cpd14618 <=> cpd00019 + cpd00067 + cpd14619	SAM + 3',4'-Dihydrorhodovibrin <=> S-Adenosylhomocysteine + H+ + 3,4,3',4'-Tetrahydrospirilloxanthin	0.230145	4.95709e-05	0.000227282
rxn07366	|2.1.1.-|	R07535	K09846	cpd00017 + cpd14628 <=> cpd00019 + cpd00067 + cpd14630	SAM + Demethylspheroidene <=> S-Adenosylhomocysteine + H+ + Spheroidene	0.230145	4.95709e-05	0.000227282
rxn00162	|4.1.1.3|	R00217	K01003	cpd00032 + cpd00067 <=> cpd00011 + cpd00020	Oxaloacetate + H+ <=> CO2 + Pyruvate	-0.0194067	4.97741e-05	0.000227976
rxn04476		R06627	K16437	cpd00017 + cpd09089 <=> cpd00019 + cpd00067 + cpd09090	SAM + dTDP-3-amino-2,3,6-trideoxy-D-threo-hexopyranos-4-ulose <=> S-Adenosylhomocysteine + H+ + dTDP-3-amino-2,3,6-trideoxy-C-methyl-D-erythro-hexopyranos-4-ulose	0.204257	5.07636e-05	0.000232266
rxn05040		R07281	K02858	cpd00171 <=> cpd00047 + cpd00067 + cpd11225	D-Ribulose5-phosphate <=> FORM + H+ + 3-4-dihydroxy-2-butanone4-phosphate	0.0708187	5.13766e-05	0.000234826
rxn02187	|5.4.99.3|1.1.1.86|	R05071	K00053	cpd00668 <=> cpd02569	ALCTT <=> 2-Oxo-3-hydroxyisovalerate	0.051376	5.17785e-05	0.000235683
rxn03068	|1.1.1.86|	R04440	K00053	cpd00006 + cpd02498 <=> cpd00005 + cpd00067 + cpd02569	TPN + 2,3-Dihydroxy-isovalerate <=> TPNH + H+ + 2-Oxo-3-hydroxyisovalerate	0.051376	5.17785e-05	0.000235683
rxn03435	|1.1.1.86|	R05068	K00053	cpd00006 + cpd02535 <=> cpd00005 + cpd00067 + cpd10162	TPN + 2,3-Dihydroxy-3-methylvalerate <=> TPNH + H+ + (R)-3-Hydroxy-3-methyl-2-oxopentanoate	0.051376	5.17785e-05	0.000235683
rxn03436	|1.1.1.86|5.4.99.3|	R05069	K00053	cpd00498 <=> cpd10162	2-Aceto-2-hydroxybutanoate <=> (R)-3-Hydroxy-3-methyl-2-oxopentanoate	0.051376	5.17785e-05	0.000235683
rxn02688	|5.1.2.2|	R03791	K01781	cpd01358 <=> cpd01357	(S)-Mandelate <=> (R)-Mandelate	0.158748	5.19861e-05	0.000236139
rxn02904	|5.1.2.2|	R04161	K01781	cpd02043 <=> cpd03170	(S)-4-Hydroxymandelate <=> (R)-4-Hydroxymandelate	0.158748	5.19861e-05	0.000236139
rxn00552	3.5.99.6	R00765	K02564	cpd00001 + cpd00288 <=> cpd00013 + cpd00072	H2O + D-Glucosamine phosphate <=> NH3 + Neuberg ester	0.0365445	5.21845e-05	0.000236796
rxn04082	5.1.3.4	R05850	K03077	cpd00808 <=> cpd00198	L-Ribulose 5-phosphate <=> D-Xylulose5-phosphate	0.0634923	5.38654e-05	0.000244171
rxn02928	|1.3.1.26|	R04198	K00215	cpd00003 + cpd02465 <=> cpd00004 + cpd00067 + cpd02120	NAD + tetrahydrodipicolinate <=> NADH + H+ + Dihydrodipicolinate	0.0285123	5.39403e-05	0.000244259
rxn04510						#NAME?	5.43315e-05	0.000245525
rxn04514						#NAME?	5.43315e-05	0.000245525
rxn08043	|4.1.3.18|	R08648	K01652	cpd00020 + cpd00067 + cpd00094 <=> cpd00011 + cpd00498	Pyruvate + H+ + 2-Oxobutyrate <=> CO2 + 2-Aceto-2-hydroxybutanoate	0.0264853	5.46855e-05	0.000246871
rxn02972						-1.82401	5.50317e-05	0.000246913
rxn02973						-1.82401	5.50317e-05	0.000246913
rxn13980						-1.82401	5.50317e-05	0.000246913
rxn14049						-1.82401	5.50317e-05	0.000246913
rxn14174						-1.82401	5.50317e-05	0.000246913
rxn14319						-1.82401	5.50317e-05	0.000246913
rxn01140	|3.5.1.59|	R01563	K08687	cpd00001 + (2) cpd00067 + cpd00768 <=> cpd00011 + cpd00013 + cpd00183	H2O + 2 H+ + N-Carbamoylsarcosine <=> CO2 + NH3 + Sarcosine	0.678407	5.51394e-05	0.000247144
rxn00313	4.1.1.20	R00451	K01586	cpd00067 + cpd00516 <=> cpd00011 + cpd00039	H+ + meso-2,6-Diaminopimelate <=> CO2 + Lysine	0.0214462	5.55706e-05	0.000248823
rxn04934	|1.1.1.272|	R07136	K00024	cpd00003 + cpd08367 <=> cpd00004 + cpd00067 + cpd03285	NAD + (2R)-3-Sulfolactate <=> NADH + H+ + 3-Sulfopyruvate	0.105367	5.60022e-05	0.0002505
rxn05011	|2.1.1.157|	R07244	K13042	cpd00017 + cpd00756 <=> cpd00019 + cpd00067 + cpd00540	SAM + Dimethylglycine <=> S-Adenosylhomocysteine + H+ + BET	-0.0895872	5.62452e-05	0.000251332
Ex_D-Mannose						0.0253289	5.82482e-05	0.000259754
t_D-Mannose						0.0253289	5.82482e-05	0.000259754
rxn09412	|1.2.1.41|			cpd00004 + cpd02097 <=> cpd00003 + cpd00009 + cpd00858	NADH + L-Glutamyl 5-phosphate <=> NAD + Phosphate + L-Glutamate5-semialdehyde	0.0227805	5.84991e-05	0.000260609
rxn08792	1.1.2.3			cpd00159 + cpd15560 <=> cpd00020 + cpd15561	LCTT + Ubiquinone-8 <=> Pyruvate + Ubiquinol-8	-0.168132	5.89385e-05	0.000261506
rxn08793	1.1.2.3			cpd00159 + cpd15500 <=> cpd00020 + cpd15499	LCTT + Menaquinone 8 <=> Pyruvate + Menaquinol 8	-0.168132	5.89385e-05	0.000261506
rxn13719	|1.1.2.3|			cpd00159 + cpd11606 <=> cpd00020 + cpd11451	Menaquinone 7 + LCTT <=> mql7 + Pyruvate	-0.168132	5.89385e-05	0.000261506
rxn13720	|1.1.2.3|			cpd00159 + cpd17027 <=> cpd00020 + cpd17026	methylmenaquinone 7 + LCTT <=> methymenaquinol 7 + Pyruvate	-0.168132	5.89385e-05	0.000261506
rxn00172	|6.2.1.13|	R00229	K01905	cpd00002 + cpd00010 + cpd00029 <=> cpd00008 + cpd00009 + cpd00022	ATP + CoA + ACET <=> ADP + Phosphate + Acetyl-CoA	0.180169	5.9642e-05	0.000264095
rxn00669	6.2.1.13	R00920	K01905	cpd00002 + cpd00010 + cpd00141 <=> cpd00008 + cpd00009 + cpd00086	ATP + CoA + Propanoate <=> ADP + Phosphate + Propanoyl-CoA	0.180169	5.9642e-05	0.000264095
rxn03060	4.2.1.79	R04424	K01720	cpd01501 <=> cpd00001 + cpd02597	2-Methylcitrate <=> H2O + cis-2-Methylaconitate	0.126612	6.2513e-05	0.000276529
rxn00470	4.1.1.17	R00670	K01581	cpd00064 + cpd00067 <=> cpd00011 + cpd00118	Ornithine + H+ <=> CO2 + PUTR	0.0534311	6.30141e-05	0.000278465
rxn00859	1.1.1.23	R01158	K00013	cpd00001 + (2) cpd00003 + cpd00641 <=> (2) cpd00004 + (3) cpd00067 + cpd00119	H2O + 2 NAD + L-Histidinol <=> 2 NADH + 3 H+ + L-Histidine	0.211476	6.39765e-05	0.000282435
rxn01019	2.1.3.3	R01398	K00611	cpd00064 + cpd00146 <=> cpd00009 + (2) cpd00067 + cpd00274	Ornithine + Carbamoylphosphate <=> Phosphate + 2 H+ + Citrulline	-0.0323719	6.50069e-05	0.000286453
rxn00344	|2.3.1.17|	R00487	K18309	cpd00022 + cpd00041 <=> cpd00010 + cpd00067 + cpd00767	Acetyl-CoA + Aspartate <=> CoA + H+ + N-Acetyl-L-aspartate	-0.346266	6.50171e-05	0.000286453
rxn11877	|5.3.1.-|	R08365	K02080	cpd00001 + cpd03813 <=> cpd00013 + cpd00805	H2O + D-Galactosamine 6-phosphate <=> NH3 + D-Tagatose 6-phosphate	0.667169	6.62538e-05	0.00029161
rxn00165	4.2.1.13|4.3.1.15|4.3.1.17|4.3.1.19	R00220	K01752	cpd00054 <=> cpd00013 + cpd00020	Serine <=> NH3 + Pyruvate	0.011211	6.63562e-05	0.000291768
rxn01555						0.872015	6.67183e-05	0.000293067
rxn01037	|3.5.1.32|	R01424	K01451	cpd00001 + cpd01114 <=> cpd00033 + cpd00153	H2O + Hippurate <=> Gly + Benzoate	-0.0659778	6.73403e-05	0.000295504
rxn01476	3.1.1.31	R02035	K01057	cpd00001 + cpd00911 <=> cpd00067 + cpd00284	H2O + 6-Phospho-D-glucono-1,5-lactone <=> H+ + 6-Phospho-D-gluconate	0.0708287	6.81305e-05	0.000298674
rxn00646	6.3.2.2	R00894	K01919	cpd00002 + cpd00023 + cpd00084 <=> cpd00008 + cpd00009 + cpd00067 + cpd00506	ATP + GLU + L-Cysteine <=> ADP + Phosphate + H+ + gamma-Glutamylcysteine	0.101631	6.99669e-05	0.000306419
rxn01894	|4.1.1.77|	R02602	K01617	cpd00067 + cpd02183 <=> cpd00011 + cpd00461	H+ + 4-Oxalocrotonate <=> CO2 + Oxopent-4-enoate	-0.596447	7.11839e-05	0.000311129
rxn03675	|4.1.1.77|	R05374	K01617	cpd00067 + cpd04652 <=> cpd00011 + cpd08209	H+ + 2-Oxo-5-methyl-cis-muconate <=> CO2 + 2-Hydroxy-cis-hex-2,4-dienoate	-0.596447	7.11839e-05	0.000311129
rxn00692	2.1.2.1	R00945	K00600	cpd00001 + cpd00033 + cpd00125 <=> cpd00054 + cpd00087	H2O + Gly + 5,10-Methylene-THF <=> Serine + THF	0.0211575	7.13431e-05	0.000311515
rxn07489	|3.1.3.-|	R07674	K10047	cpd00001 + cpd14655 <=> cpd00009 + cpd00067 + cpd01257	H2O + L-Galactose 1-phosphate <=> Phosphate + H+ + L-Galactose	-0.0204616	7.56448e-05	0.000329971
rxn01640	|3.5.3.13|	R02286	K05603	cpd00001 + cpd00344 <=> cpd00013 + cpd00770	H2O + N-Formimino-L-glutamate <=> NH3 + N-Formyl-L-glutamate	0.431009	7.72737e-05	0.000336742
rxn00505	|1.1.1.41|1.1.1.286|	R00709	K00030	cpd00003 + cpd00260 <=> cpd00004 + cpd00011 + cpd00024	NAD + Isocitrate <=> NADH + CO2 + 2-Oxoglutarate	-0.100093	7.79975e-05	0.00033956
rxn11678	|1.21.4.4|	R07228		cpd00001 + cpd00196 + cpd00441 + cpd11420 <=> cpd00009 + (2) cpd00067 + cpd00540 + cpd11421	H2O + Acetylphosphate + (CH3)3N + trdox <=> Phosphate + 2 H+ + BET + trdrd	0.160765	7.98304e-05	0.000347195
rxn07466	|3.4.13.22|3.4.17.14|	R07651		cpd00001 + cpd00731 <=> (2) cpd00117	H2O + D-Ala-D-Ala <=> 2 D-Ala	-0.0253252	8.07681e-05	0.000350926
rxn00264	|1.1.3.3|	R00360	K00116	cpd00007 + cpd00130 <=> cpd00025 + cpd00032	O2 + MALA <=> H2O2 + Oxaloacetate	0.484681	8.26286e-05	0.000357597
rxn00935	|1.1.99.16|	R01257	K00116	cpd00015 + cpd00130 <=> cpd00032 + cpd00982	FAD + MALA <=> Oxaloacetate + FADH2	0.484681	8.26286e-05	0.000357597
rxn03124						Inf	8.25538e-05	0.000357597
rxn03862						Inf	8.25538e-05	0.000357597
rxn00915	|2.4.2.7|2.4.2.8|2.4.2.22|	R01229	K00759	cpd00012 + cpd00126 <=> cpd00103 + cpd00207	PPi + GMP <=> PRPP + GNN	0.007149	8.33111e-05	0.000360196
rxn01435	|2.6.1.7|	R01956	K00816	cpd00024 + cpd00275 <=> cpd00023 + cpd00920	2-Oxoglutarate + L-Kynurenine <=> GLU + 4-(2-Aminophenyl)-2,4-dioxobutanoate	-0.156382	8.58646e-05	0.000370507
rxn02912	|2.6.1.7|	R04171	K00816	cpd00024 + cpd02065 <=> cpd00023 + cpd03356	2-Oxoglutarate + 3-Hydroxy-L-kynurenine <=> GLU + 4-(2-Amino-3-hydroxyphenyl)-2,4-dioxobutanoate	-0.156382	8.58646e-05	0.000370507
rxn05979	|1.1.3.15|	R01341		cpd00007 + cpd12147 <=> cpd00025 + cpd11625	O2 + (S)-2-Hydroxyacid <=> H2O2 + 2-Oxo acid	-0.0569676	8.6894e-05	0.000374581
rxn06045	2.7.8.5	R01801	K00995	cpd00080 + cpd11427 <=> cpd00046 + cpd11454	GLYC-3-P + cdpdag_BS <=> CMP + pglyp_BS	-0.0250678	9.16848e-05	0.000389882
rxn09108	|2.7.8.5|			cpd00080 + cpd15417 <=> cpd00046 + cpd15542	GLYC-3-P + CDP-1,2-didodecanoylglycerol <=> CMP + Phosphatidylglycerophosphate didodecanoyl	-0.0250678	9.16848e-05	0.000389882
rxn09109	|2.7.8.5|			cpd00080 + cpd15423 <=> cpd00046 + cpd15543	GLYC-3-P + CDP-1,2-ditetradecanoylglycerol <=> CMP + Phosphatidylglycerophosphate ditetradecanoyl	-0.0250678	9.16848e-05	0.000389882
rxn09110	|2.7.8.5|			cpd00080 + cpd15422 <=> cpd00046 + cpd15544	GLYC-3-P + CDP-1,2-ditetradec-7-enoylglycerol <=> CMP + Phosphatidylglycerophosphate ditetradec-7-enoyl	-0.0250678	9.16848e-05	0.000389882
rxn09111	|2.7.8.5|			cpd00080 + cpd15419 <=> cpd00046 + cpd15545	GLYC-3-P + CDP-1,2-dihexadecanoylglycerol <=> CMP + Phosphatidylglycerophosphate dihexadecanoyl	-0.0250678	9.16848e-05	0.000389882
rxn09112	|2.7.8.5|			cpd00080 + cpd15418 <=> cpd00046 + cpd15546	GLYC-3-P + CDP-1,2-dihexadec-9-enoylglycerol <=> CMP + Phosphatidylglycerophosphate dihexadec-9-enoyl	-0.0250678	9.16848e-05	0.000389882
rxn09113	|2.7.8.5|			cpd00080 + cpd15421 <=> cpd00046 + cpd15547	GLYC-3-P + CDP-1,2-dioctadecanoylglycerol <=> CMP + Phosphatidylglycerophosphate dioctadecanoyl	-0.0250678	9.16848e-05	0.000389882
rxn09114	|2.7.8.5|			cpd00080 + cpd15420 <=> cpd00046 + cpd15548	GLYC-3-P + CDP-1,2-dioctadec-11-enoylglycerol <=> CMP + Phosphatidylglycerophosphate dioctadec-11-enoyl	-0.0250678	9.16848e-05	0.000389882
rxn10259	|2.7.8.5|			cpd00080 + cpd15683 <=> cpd00046 + cpd15716	GLYC-3-P + CDP-1,2-diisoheptadecanoylglycerol => CMP + Diisoheptadecanoylphosphatidylglycerophosphate	-0.0250678	9.16848e-05	0.000389882
rxn10260	|2.7.8.5|			cpd00080 + cpd15684 <=> cpd00046 + cpd15717	GLYC-3-P + CDP-1,2-dianteisoheptadecanoylglycerol => CMP + Dianteisoheptadecanoylphosphatidylglycerophosphate	-0.0250678	9.16848e-05	0.000389882
rxn10261	|2.7.8.5|			cpd00080 + cpd15685 <=> cpd00046 + cpd15718	GLYC-3-P + CDP-1,2-diisotetradecanoylglycerol => CMP + Diisotetradecanoylphosphatidylglycerophosphate	-0.0250678	9.16848e-05	0.000389882
rxn10262	|2.7.8.5|			cpd00080 + cpd15686 <=> cpd00046 + cpd15719	GLYC-3-P + CDP-1,2-diisopentadecanoylglycerol => CMP + Diisopentadecanoylphosphatidylglycerophosphate	-0.0250678	9.16848e-05	0.000389882
rxn10263	|2.7.8.5|			cpd00080 + cpd15687 <=> cpd00046 + cpd15720	GLYC-3-P + CDP-1,2-dianteisopentadecanoylglycerol => CMP + Dianteisopentadecanoylphosphatidylglycerophosphate	-0.0250678	9.16848e-05	0.000389882
rxn10264	|2.7.8.5|			cpd00080 + cpd15688 <=> cpd00046 + cpd15721	GLYC-3-P + CDP-1,2-diisohexadecanoylglycerol => CMP + Diisohexadecanoylphosphatidylglycerophosphate	-0.0250678	9.16848e-05	0.000389882
rxn03908	|2.7.1.148|	R05634	K00919	cpd00002 + cpd08287 <=> cpd00008 + cpd08288	ATP + 4--cytidine5-diphospho-2-C-methyl-D-erythritol <=> ADP + 2-phospho-4--cytidine5-diphospho-2-C-methyl-D-erythritol	0.0238031	9.18611e-05	0.000390254
rxn00003	2.2.1.6|4.1.3.18	R00006	K01652	cpd00011 + cpd00668 <=> (2) cpd00020 + cpd00067	CO2 + ALCTT <=> 2 Pyruvate + H+	0.0258157	9.66706e-05	0.000409895
rxn03194	|2.2.1.6|	R04673	K01652	cpd00094 + cpd03049 <=> cpd00056 + cpd00498	2-Oxobutyrate + 2-Hydroxyethyl-ThPP <=> TPP + 2-Aceto-2-hydroxybutanoate	0.0258157	9.66706e-05	0.000409895
rxn01001	|2.6.1.64|	R01375		cpd00053 + cpd00143 <=> cpd00066 + cpd00695	L-Glutamine + Phenylpyruvate <=> L-Phenylalanine + 2-Oxoglutaramate	-0.398977	9.74072e-05	0.000412223
rxn06404	|4.4.1.13|	R03528		cpd00001 + cpd00067 + cpd12213 <=> cpd00013 + cpd00020 + cpd11849	H2O + H+ + S-Aryl-L-cysteine <=> NH3 + Pyruvate + RSH	-0.398977	9.74072e-05	0.000412223
rxn00231	|3.5.1.4|	R00321		cpd00001 + cpd03734 <=> cpd00013 + cpd00029	H2O + Acetamide <=> NH3 + ACET	0.0631728	9.85745e-05	0.000414767
rxn01843	|3.5.1.4|	R02540	K01426	cpd00001 + cpd00067 + cpd01647 <=> cpd00013 + cpd00430	H2O + H+ + 2-Phenylacetamide <=> NH3 + PACT	0.0631728	9.85745e-05	0.000414767
rxn02275	|3.5.1.4|	R03180	K01426	cpd00001 + cpd01973 <=> cpd00013 + cpd00762	H2O + 4-Guanidinobutanamide <=> NH3 + 4-Guanidinobutanoate	0.0631728	9.85745e-05	0.000414767
rxn03839	|3.5.1.4|	R05551	K01426	cpd00013 + cpd00400 <=> cpd00001 + cpd01150	NH3 + Acrylate <=> H2O + Acrylamide	0.0631728	9.85745e-05	0.000414767
rxn03869	|3.5.1.4|	R05590	K01426	cpd00001 + cpd06707 <=> cpd00013 + cpd00153	H2O + Benzamide <=> NH3 + Benzoate	0.0631728	9.85745e-05	0.000414767
rxn06522	|3.5.1.4|	R03909	K01426	cpd00001 + cpd12354 <=> cpd00013 + cpd00049	H2O + Monocarboxylic acid amide <=> NH3 + R-COOH	0.0631728	9.85745e-05	0.000414767
rxn01169	|2.7.1.1|2.7.1.2|	R01600	K00844	cpd00002 + cpd00190 <=> cpd00008 + cpd00863	ATP + beta-D-Glucose <=> ADP + beta-D-Glucose 6-phosphate	-0.0208551	0.000100447	0.000422241
rxn07257	|3.1.4.-|	R07380	K08743	cpd00001 + cpd00067 + cpd02822 <=> cpd00285 + cpd14504	H2O + H+ + 1-Alkenylglycerophosphoethanolamine <=> Phosphoethanolamine + 1-(1-Alkenyl)-sn-glycerol	0.5948	0.000100794	0.000423296
rxn05107	|3.1.3.77|	R07395	K09880	cpd00001 + cpd11295 <=> cpd00009 + (2) cpd00067 + cpd11255	H2O + 2,3-diketo5-methylthio-1-phosphopentane <=> Phosphate + 2 H+ + 1,2-dihydroxy-3-keto-5-methylthiopentene	0.270566	0.000102382	0.000429557
rxn06514	|4.3.2.5|	R03874		cpd12288 <=> cpd00040 + cpd12041	Peptidylamidoglycolate <=> Glyoxylate + Peptidyl amide	0.558624	0.000103386	0.000433354
rxn00348	|5.1.1.13|	R00491	K01779	cpd00041 <=> cpd00320	Aspartate <=> D-Aspartate	0.0886962	0.000103981	0.00043506
rxn01636	|2.3.1.35|	R02282	K00620	cpd00023 + cpd00342 <=> cpd00064 + cpd00477	GLU + N-Acetylornithine <=> Ornithine + N-Acetyl-L-glutamate	-0.0716763	0.000103991	0.00043506
rxn00083	1.6.1.1|1.6.1.2	R00112	K00322	cpd00003 + cpd00005 <=> cpd00004 + cpd00006	NAD + TPNH <=> NADH + TPN	0.171358	0.000108815	0.000454811
rxn01724						2.39423	0.000109332	0.000456537
rxn02173	4.2.1.6	R03033	K01684	cpd00653 <=> cpd00001 + cpd00894	D-Galactonate <=> H2O + 2-Dehydro-3-deoxy-D-galactonate	0.105907	0.000110887	0.000462589
rxn01434	6.3.4.5	R01954	K01940	cpd00002 + cpd00041 + cpd00274 <=> cpd00012 + cpd00018 + cpd02152	ATP + Aspartate + Citrulline <=> PPi + AMP + L-Argininosuccinate	0.0312416	0.000112595	0.000469272
rxn00768	|4.2.1.30|	R01047	K06120	cpd00100 <=> cpd00001 + cpd00714	GLYC <=> H2O + 3-Hydroxypropanal	0.161678	0.000113036	0.000470218
rxn00769	|4.2.1.30|	R01048		cpd00100 <=> cpd00001 + cpd03571	GLYC <=> H2O + Lactaldehyde	0.161678	0.000113036	0.000470218
rxn05994	|1.3.1.9|	R01403	K00208	cpd00003 + cpd11628 <=> cpd00004 + cpd00067 + cpd11728	NAD + Acyl-[acyl-carrier protein] <=> NADH + H+ + trans-2,3-Dehydroacyl-[acyl-carrier protein]	0.036881	0.000116943	0.000483269
rxn08386	|1.3.1.9|			cpd00004 + cpd00067 + cpd15569 <=> cpd00003 + cpd15415	NADH + H+ + trans-3-cis-5-dodecenoyl-[acyl-carrier protein] <=> NAD + cis-dodec-5-enoyl-[acyl-carrier protein]	0.036881	0.000116943	0.000483269
rxn08390	|1.3.1.9|			cpd00004 + cpd00067 + cpd15570 <=> cpd00003 + cpd15294	NADH + H+ + trans-3-cis-7-myristoleoyl-[acyl-carrier protein] <=> NAD + Tetradecenoyl-ACP	0.036881	0.000116943	0.000483269
rxn08392	|1.3.1.9|			cpd00004 + cpd00067 + cpd11477 <=> cpd00003 + cpd15277	NADH + H+ + (2E)-Hexadecenoyl-[acp] <=> NAD + Palmitoyl-ACP	0.036881	0.000116943	0.000483269
rxn08394	|1.3.1.9|			cpd00004 + cpd00067 + cpd15571 <=> cpd00003 + cpd15239	NADH + H+ + trans-3-cis-9-palmitoleoyl-[acyl-carrier protein] <=> NAD + Hexadecenoyl-ACP	0.036881	0.000116943	0.000483269
rxn08396	|1.3.1.9|			cpd00004 + cpd00067 + cpd15572 <=> cpd00003 + cpd15268	NADH + H+ + trans-octadec-2-enoyl-[acyl-carrier protein] <=> NAD + Octadecanoyl-ACP	0.036881	0.000116943	0.000483269
rxn08398	|1.3.1.9|			cpd00004 + cpd00067 + cpd15568 <=> cpd00003 + cpd11825	NADH + H+ + trans-3-cis-11-vacceoyl-[acyl-carrier protein] <=> NAD + Octadecenoyl-ACP	0.036881	0.000116943	0.000483269
rxn01924	|1.3.99.3|1.3.99.12|			cpd00015 + cpd00481 <=> cpd00982 + cpd02187	FAD + Isobutyryl-CoA <=> FADH2 + Methacrylyl-CoA	-0.862862	0.000119783	0.000494076
rxn02270	|1.3.99.3|1.3.99.12|1.3.99.2|			cpd00015 + cpd00760 <=> cpd00982 + cpd02125	FAD + 2-Methylbutyryl-CoA <=> FADH2 + Tiglyl-CoA	-0.862862	0.000119783	0.000494076
rxn00629	|1.1.1.11|1.1.1.67|	R00868	K00007	cpd00003 + cpd00314 <=> cpd00004 + cpd00067 + cpd00082	NAD + MNTL <=> NADH + H+ + Levulose	0.225094	0.000124657	0.000513701
rxn13688	|1.9.3.1|			(0.5) cpd00007 + (4) cpd00067 + (2) cpd00110 <=> cpd00001 + (2) cpd00067[e] + (2) cpd00109	4 H+ + 2 Cytochrome c2+ + 0.5 O2 <=> H2O + 2 H+[e] + 2 Cytochrome c3+	0.155208	0.000126548	0.000520587
rxn00322	4.1.1.18	R00462	K01582	cpd00039 + cpd00067 <=> cpd00011 + cpd01155	Lysine + H+ <=> CO2 + Cadaverine	0.0482182	0.000126565	0.000520587
rxn06968	|3.5.1.87|	R05782		cpd00001 + cpd00067 + cpd08363 <=> cpd00011 + cpd00013 + cpd11623	H2O + H+ + N-Carbamoyl-L-amino acid <=> CO2 + NH3 + L-Amino acid	0.0946507	0.000132398	0.000544069
rxn02503	|2.7.6.3|	R03503	K00950	cpd00002 + cpd00954 <=> cpd00018 + cpd02920	ATP + 6-hydroxymethyl dihydropterin <=> AMP + 7,8-Dihydropterin pyrophosphate	0.043496	0.00013287	0.000545498
rxn02429	2.7.1.58	R03387	K00883	cpd00002 + cpd00894 <=> cpd00008 + cpd00945	ATP + 2-Dehydro-3-deoxy-D-galactonate <=> ADP + 2-Dehydro-3-deoxy-D-galactonate 6-phosphate	0.207062	0.000133366	0.000547023
rxn01438						-1.10788	0.000134441	0.000550918
rxn00888						-1.07527	0.000135286	0.000553866
rxn11676	|1.21.4.2|	R07226		cpd00001 + cpd00013 + cpd00196 + cpd11420 <=> cpd00009 + cpd00033 + (2) cpd00067 + cpd11421	H2O + NH3 + Acetylphosphate + trdox <=> Phosphate + Gly + 2 H+ + trdrd	0.164249	0.000141077	0.000577037
rxn00159	1.1.1.38|1.1.1.39|1.1.1.40|4.1.1.3	R00214	K00027	cpd00003 + cpd00130 <=> cpd00004 + cpd00011 + cpd00020	NAD + MALA <=> NADH + CO2 + Pyruvate	0.00879049	0.000141909	0.000579902
rxn01483	|2.3.1.4|	R02058	K00621	cpd00022 + cpd00288 <=> cpd00010 + cpd00067 + cpd00293	Acetyl-CoA + D-Glucosamine phosphate <=> CoA + H+ + N-Acetyl-D-glucosamine 6-phosphate	-0.24566	0.000143193	0.0005846
Ex_Menaquinone 8						0.00261881	0.000143458	0.0005846
t_Menaquinone 8						0.00261881	0.000143458	0.0005846
rxn01692	|1.1.1.51|1.1.1.62|	R02352	K00044	cpd00003 + cpd00702 <=> cpd00004 + cpd00067 + cpd00362	NAD + Estradiol <=> NADH + H+ + Estrone	0.0956562	0.000145873	0.000593343
rxn01693	|1.1.1.51|1.1.1.62|	R02353	K00044	cpd00006 + cpd00702 <=> cpd00005 + cpd00067 + cpd00362	TPN + Estradiol <=> TPNH + H+ + Estrone	0.0956562	0.000145873	0.000593343
rxn04384	|6.3.1.10|	R06529	K02225	cpd00002 + cpd02547 + cpd03917 <=> cpd00008 + cpd00009 + (2) cpd00067 + cpd03919	ATP + D-1-Aminopropan-2-ol O-phosphate + Adenosylcobyric acid <=> ADP + Phosphate + 2 H+ + Adenosyl cobinamide phosphate	0.0596201	0.000146461	0.000594634
rxn05054	|6.3.1.10|	R07302	K02225	cpd00002 + cpd02039 + cpd03917 <=> cpd00008 + cpd00009 + cpd00067 + cpd03918	ATP + 1-Aminopropan-2-ol + Adenosylcobyric acid <=> ADP + Phosphate + H+ + Adenosyl cobinamide	0.0596201	0.000146461	0.000594634
rxn02894	2.7.1.100	R04143	K00899	cpd00002 + cpd01981 <=> cpd00008 + cpd02574	ATP + methylthioribose <=> ADP + methylthioribose-1-phosphate	0.207473	0.000153126	0.00062112
rxn03023	|2.7.1.92|	R04351		cpd00002 + cpd02446 <=> cpd00008 + cpd02721	ATP + 5-Dehydro-2-deoxy-D-gluconate <=> ADP + DKHP	0.175944	0.000157162	0.000636317
rxn03932	|2.7.1.92|	R05661	K03338	cpd00002 + cpd04242 <=> cpd00008 + cpd02721	ATP + DKH <=> ADP + DKHP	0.175944	0.000157162	0.000636317
rxn14250	1.13.12.16	R00025	K00459	cpd00007 + cpd01270 + cpd18071 <=> cpd00001 + cpd00050 + cpd00071 + cpd00075	Ethylnitronate + Oxygen + Reduced FMN <=> Acetaldehyde + Nitrite + FMN + H2O	0.0589885	0.00016012	0.000640964
rxn06111	|1.6.5.3|			cpd11665 <=> (2) cpd00067 + cpd11669	QH2 <=> 2 H+ + Q	0.00264672	0.00016035	0.000640964
rxn08972	|1.6.5.3|			cpd00004 + (4) cpd00067 + cpd15560 <=> cpd00003 + (3) cpd00067[p] + cpd15561	NADH + 4 H+ + Ubiquinone-8 <=> NAD + 3 H+[p] + Ubiquinol-8	0.00264672	0.00016035	0.000640964
rxn08973	|1.6.5.3|			cpd00004 + (4) cpd00067 + cpd15500 <=> cpd00003 + (3) cpd00067[p] + cpd15499	NADH + 4 H+ + Menaquinone 8 <=> NAD + 3 H+[p] + Menaquinol 8	0.00264672	0.00016035	0.000640964
rxn08974	|1.6.5.3|			cpd00004 + (4) cpd00067 + cpd15352 <=> cpd00003 + (3) cpd00067[p] + cpd15353	NADH + 4 H+ + 2-Demethylmenaquinone 8 <=> NAD + 3 H+[p] + 2-Demethylmenaquinol 8	0.00264672	0.00016035	0.000640964
rxn10122	1.6.5.3			cpd00004 + (4.5) cpd00067 + cpd15560 <=> cpd00003 + (3.5) cpd00067[e] + cpd15561	NADH + 4.5 H+ + Ubiquinone-8 <=> NAD + 3.5 H+[e] + Ubiquinol-8	0.00264672	0.00016035	0.000640964
rxn10123	1.6.5.3			cpd00004 + (3) cpd00067 + cpd15500 <=> cpd00003 + (2) cpd00067[e] + cpd15499	NADH + 3 H+ + Menaquinone 8 <=> NAD + 2 H+[e] + Menaquinol 8	0.00264672	0.00016035	0.000640964
rxn10124	1.6.5.3			cpd00004 + (3.8) cpd00067 + cpd15352 <=> cpd00003 + (2.8) cpd00067[e] + cpd15353	NADH + 3.8 H+ + 2-Demethylmenaquinone 8 <=> NAD + 2.8 H+[e] + 2-Demethylmenaquinol 8	0.00264672	0.00016035	0.000640964
rxn12665	|1.6.5.3,|1.6.5.3, |			cpd00004 + (3) cpd00067 + cpd11606 <=> cpd00003 + (2) cpd00067[e] + cpd11451	NADH + 3 H+ + Menaquinone 7 <=> NAD + 2 H+[e] + mql7	0.00264672	0.00016035	0.000640964
rxn13726	|1.6.5.3|			cpd00004 + (5) cpd00067 + cpd15560 <=> cpd00003 + (4) cpd00067[e] + cpd15561	NADH + 5 H+ + Ubiquinone-8 <=> NAD + 4 H+[e] + Ubiquinol-8	0.00264672	0.00016035	0.000640964
rxn13727	|1.6.5.3|			cpd00004 + (5) cpd00067 + cpd11606 <=> cpd00003 + (4) cpd00067[e] + cpd11451	NADH + 5 H+ + Menaquinone 7 <=> NAD + 4 H+[e] + mql7	0.00264672	0.00016035	0.000640964
rxn13729	|1.6.5.3|			cpd00004 + (5) cpd00067 + cpd17027 <=> cpd00003 + (4) cpd00067[e] + cpd17026	methylmenaquinone 7 + NADH + 5 H+ <=> methymenaquinol 7 + NAD + 4 H+[e]	0.00264672	0.00016035	0.000640964
Ex_2-Demethylmenaquinone 8						0.00264672	0.00016035	0.000640964
t_2-Demethylmenaquinone 8						0.00264672	0.00016035	0.000640964
rxn00777	5.3.1.6	R01056	K01807	cpd00101 <=> cpd00171	Ribose 5-phosphate <=> D-Ribulose5-phosphate	0.0108235	0.000168419	0.000672604
rxn05953	|3.5.1.14|	R01263		cpd00001 + cpd12199 <=> cpd00049 + cpd00067 + cpd11623	H2O + N-Acyl-L-amino acid <=> R-COOH + H+ + L-Amino acid	0.513047	0.000169074	0.00067461
rxn07172		R06867	K06119	cpd08358 + cpd11423 <=> cpd00014 + cpd14231	UDP-6-sulfoquinovose + 12dgr_BS <=> UDP + SQDG	0.0710528	0.000169852	0.0006771
rxn14093	2.7.1.162	R08962	K13059	cpd00002 + cpd02006 <=> cpd00008 + cpd18038	ATP + N-Acetyl-D-hexosamine <=> ADP + N-Acetyl-alpha-D-hexosamine 1-phosphate	-0.0523016	0.000174972	0.000696878
rxn00901	|1.4.1.8|	R01212	K00271	cpd00001 + cpd00006 + cpd00156 <=> cpd00005 + cpd00013 + cpd00067 + cpd00123	H2O + TPN + L-Valine <=> TPNH + NH3 + H+ + 3MOB	-1.72798	0.000176022	0.000699029
Ex_Na						2.47479	0.000177102	0.000699029
rxn10515						2.47479	0.000177102	0.000699029
rxn10516						2.47479	0.000177102	0.000699029
rxn10521						2.47479	0.000177102	0.000699029
rxn10522						2.47479	0.000177102	0.000699029
rxn10568						2.47479	0.000177102	0.000699029
rxn10575						2.47479	0.000177102	0.000699029
rxn10576						2.47479	0.000177102	0.000699029
t_Na						2.47479	0.000177102	0.000699029
rxn00140	|3.1.4.17|	R00191	K01120	cpd00001 + cpd00446 <=> cpd00018	H2O + cAMP <=> AMP	0.0921088	0.00018022	0.000710697
rxn00342	3.5.1.1|3.5.1.38	R00485	K01424	cpd00001 + cpd00132 <=> cpd00013 + cpd00041	H2O + L-Asparagine <=> NH3 + Aspartate	0.0247758	0.000180846	0.000712526
Ex_GLUM	Exchange reaction	Exchange reaction	Exchange reaction	Exchange reaction	Exchange reaction	0.0911062	0.000182849	0.000719129
t_GLUM	transport reaction	transport reaction	transport reaction	transport reaction	transport reaction	0.0911062	0.000182849	0.000719129
rxn07630	|5.3.3.10|	R07839	K16514	cpd02707 <=> cpd02717	4-Oxalomesaconate <=> 4-Carboxy-2-hydroxyhexa-2,4-dienedioate	0.332594	0.000184151	0.000723605
rxn00584	|1.3.1.25|	R00813	K05783	cpd00003 + cpd03762 <=> cpd00004 + cpd00011 + cpd00077	NAD + cis-1,2-dihydroxybenzoate <=> NADH + CO2 + Catechol	0.282684	0.000193169	0.000752981
rxn00591	|1.3.1.25|			cpd00003 + cpd02821 <=> cpd00004 + cpd00011 + cpd00077	NAD + 1,6-Dihydroxycyclohexa-2,4-diene-1-carboxylate <=> NADH + CO2 + Catechol	0.282684	0.000193169	0.000752981
rxn03604	|1.3.1.67|	R05292	K05783	cpd00003 + cpd04116 <=> cpd00004 + cpd00011 + cpd04117	NAD + 4-Methylcyclohexa-3,5-diene-1,2-cis-diol-1-carboxylic acid <=> NADH + CO2 + 4-Methylcatechol	0.282684	0.000193169	0.000752981
rxn03605	|1.3.1.67|	R05293	K05783	cpd00006 + cpd04116 <=> cpd00005 + cpd00011 + cpd04117	TPN + 4-Methylcyclohexa-3,5-diene-1,2-cis-diol-1-carboxylic acid <=> TPNH + CO2 + 4-Methylcatechol	0.282684	0.000193169	0.000752981
rxn03620		R05309	K05783	cpd00003 + cpd04108 <=> cpd00004 + cpd00011 + cpd01871	NAD + 1,6-Dihydroxy-5-methylcyclohexa-2,4-dienecarboxylate <=> NADH + CO2 + 3-Methylcatechol	0.282684	0.000193169	0.000752981
rxn03625	|1.3.1.68|	R05314	K05783	cpd00003 + cpd04118 <=> cpd00004 + cpd00011 + cpd01871	NAD + 1,2-Dihydroxy-6-methylcyclohexa-3,5-dienecarboxylate <=> NADH + CO2 + 3-Methylcatechol	0.282684	0.000193169	0.000752981
rxn07899	|1.3.1.25|	R08111	K05783	cpd00003 + cpd15182 <=> cpd00004 + cpd00011 + cpd15176	NAD + 3-Fluorocyclohexadiene-cis,cis-1,2-diol-1-carboxylate <=> NADH + CO2 + 3-Fluorocatechol	0.282684	0.000193169	0.000752981
rxn07900	|1.3.1.25|	R08112	K05783	cpd00003 + cpd15183 <=> cpd00004 + cpd00011 + cpd15177	NAD + 5-Fluorocyclohexadiene-cis,cis-1,2-diol-1-carboxylate <=> NADH + CO2 + 4-Fluorocatechol	0.282684	0.000193169	0.000752981
rxn07901	|1.3.1.25|	R08113	K05783	cpd00003 + cpd15184 <=> cpd00004 + cpd00011 + cpd15177	NAD + 4-Fluorocyclohexadiene-cis,cis-1,2-diol-1-carboxylate <=> NADH + CO2 + 4-Fluorocatechol	0.282684	0.000193169	0.000752981
rxn02552	|2.7.1.55|	R03576	K00881	cpd00002 + cpd01055 <=> cpd00008 + cpd01901	ATP + D-Allose <=> ADP + D-Allose 6-phosphate	0.235658	0.000194622	0.000757976
rxn00161	1.1.1.38|1.1.1.39|1.1.1.40|4.1.1.3	R00216	K00029	cpd00006 + cpd00130 <=> cpd00005 + cpd00011 + cpd00020	TPN + MALA <=> TPNH + CO2 + Pyruvate	0.00857333	0.000200408	0.000779818
rxn04599						-2.19347	0.000203168	0.000789162
rxn04600						-2.19347	0.000203168	0.000789162
rxn03122	|2.6.1.34|	R04529	K15910	cpd00024 + cpd02819 <=> cpd00023 + cpd02810	2-Oxoglutarate + UDP-2-acetamido-4-amino-2,4,6-trideoxyglucose <=> GLU + UDP-2-acetamido-4-dehydro-2,6-dideoxyglucose	0.161446	0.000214788	0.000833558
rxn02186	1.1.1.86	R03051	K00053	cpd00005 + cpd00067 + cpd00668 <=> cpd00006 + cpd02498	TPNH + H+ + ALCTT <=> TPN + 2,3-Dihydroxy-isovalerate	0.0492361	0.000221173	0.000857581
rxn05762	|1.11.1.10|			cpd00025 + (2) cpd00099 + (2) cpd11855 <=> (2) cpd00001 + (2) cpd11847	H2O2 + 2 HCl + 2 RH <=> 2 H2O + 2 RCl	0.0431413	0.000222807	0.000863158
rxn01750	|4.2.1.45|	R02426	K01709	cpd00390 <=> cpd00001 + cpd00897	CDP-glucose <=> H2O + CDP-4-dehydro-6-deoxy-D-glucose	0.074192	0.000226044	0.000874927
rxn01088	|2.4.1.80|	R01497	K00720	cpd00026 + cpd00167 <=> cpd00014 + cpd00878	UDPglucose + Ceramide <=> UDP + Glucosylceramide	0.362707	0.000226828	0.000877187
rxn00782	|1.2.1.12|1.2.1.13|1.2.1.59|	R01063	K00150	cpd00006 + cpd00009 + cpd00102 <=> cpd00005 + cpd00203	TPN + Phosphate + Glyceraldehyde3-phosphate <=> TPNH + 1,3-Bisphospho-D-glycerate	-0.590185	0.000228487	0.000882825
rxn01362	2.4.2.10	R01870	K00762	cpd00012 + cpd00810 <=> cpd00103 + cpd00247	PPi + Orotidylic acid <=> PRPP + Orotate	0.0250375	0.000228921	0.000882951
rxn11759	|2.4.2.10|	R08231	K13421	cpd00103 + cpd04810 <=> cpd00012 + cpd16438	PRPP + 5-FU <=> PPi + 5-Fluorouridine monophosphate	0.0250375	0.000228921	0.000882951
rxn13734	|1.7.2.2|			(2) cpd00067[e] + cpd00075[e] + (3) cpd17026 <=> (2) cpd00001[e] + cpd00013[e] + (3) cpd17027	3 methymenaquinol 7 + 2 H+[e] + Nitrite[e] <=> 3 methylmenaquinone 7 + 2 H2O[e] + NH3[e]	0.147888	0.000237829	0.000915706
rxn13735	|1.7.2.2|			(2) cpd00067[e] + cpd00075[e] + (3) cpd11451 <=> (2) cpd00001[e] + cpd00013[e] + (3) cpd11606	2 H+[e] + 3 mql7 + Nitrite[e] <=> 2 H2O[e] + 3 Menaquinone 7 + NH3[e]	0.147888	0.000237829	0.000915706
rxn04417	|1.3.1.45|	R06562	K05281	cpd00005 + cpd00067 + cpd01868 <=> cpd00006 + cpd00582	TPNH + H+ + 2'-Hydroformononetin <=> TPN + Vestitone	0.14587	0.000246607	0.000947842
rxn04418	|1.3.1.45|	R06563	K05281	cpd00005 + cpd00067 + cpd08917 <=> cpd00006 + cpd07308	TPNH + H+ + Dehydroferreirin <=> TPN + Ferreirin	0.14587	0.000246607	0.000947842
rxn03900	|2.7.1.66|	R05626	K00887	cpd00002 + cpd01352 <=> cpd00008 + cpd00286	ATP + Undecaprenol <=> ADP + Undecaprenylphosphate	-0.0740272	0.000248325	0.000953611
rxn02825	|2.3.1.118|	R08386		cpd00022 + cpd01763 <=> cpd00010 + cpd01753	Acetyl-CoA + N-Hydroxyarylamine <=> CoA + N-Acetoxyarylamine	-0.207966	0.000249172	0.000954362
rxn08034	|2.3.1.118|			cpd00022 + cpd00093 <=> cpd00010 + cpd03773	Acetyl-CoA + Vitamin L1 <=> CoA + N-Acetylanthranilate	-0.207966	0.000249172	0.000954362
rxn11588	|2.3.1.118|	R04024		cpd00022 + cpd01763 <=> cpd00010 + cpd16306	Acetyl-CoA + N-Hydroxyarylamine <=> CoA + N-(Acetyloxy)benzenamine	-0.207966	0.000249172	0.000954362
rxn01653	|6.3.3.2|	R02301	K00603	cpd00002 + cpd02197 <=> cpd00008 + cpd00009 + cpd00347	ATP + Folinic acid <=> ADP + Phosphate + 5,10-Methenyltetrahydrofolate	0.0246016	0.000254595	0.000974286
rxn02377	|1.1.1.-|	R03317	K02472	cpd00001 + (2) cpd00003 + cpd00861 <=> (2) cpd00004 + (3) cpd00067 + cpd03732	H2O + 2 NAD + UDP-N-acetyl-D-mannosamine <=> 2 NADH + 3 H+ + UDP-N-acetyl-D-mannosaminouronate	-0.0930962	0.000265944	0.00101683
rxn11511	|3.5.-.-|	R08125	K10708	cpd00001 + cpd16277 <=> cpd00039 + cpd00079	H2O + Fructoselysine 6-phosphate <=> Lysine + Robison ester	0.14165	0.000269812	0.00103072
rxn00714	|3.6.1.17|	R00969	K01518	cpd00001 + cpd03706 <=> cpd00062 + cpd00091	H2O + UppppU <=> UTP + UMP	-0.109523	0.000270765	0.00103168
rxn00918	|3.6.1.17|	R01232	K01518	cpd00001 + cpd00925 <=> cpd00038 + cpd00126	H2O + GppppG <=> GTP + GMP	-0.109523	0.000270765	0.00103168
rxn02020	|3.6.1.17|	R02805	K01518	cpd00001 + cpd02686 <=> cpd00497 + cpd00530	H2O + XppppX <=> XMP + XTP	-0.109523	0.000270765	0.00103168
rxn01201	|1.1.1.61|	R01644	K00043	cpd00003 + cpd00728 <=> cpd00004 + cpd00067 + cpd00199	NAD + 4-Hydroxybutanoate <=> NADH + H+ + 4-Oxobutanoate	-0.0231924	0.000272678	0.00103806
rxn00131	3.2.2.4	R00182	K01241	cpd00001 + cpd00018 <=> cpd00101 + cpd00128	H2O + AMP <=> Ribose 5-phosphate + Adenine	0.0251857	0.000275634	0.00104841
rxn06224	|2.7.1.69|	R02704	K02798	cpd00067 + cpd00314 + cpd12508 <=> cpd00491 + cpd11712	H+ + MNTL + Protein N-pros-phosphohistidine <=> D-Mannitol 1-phosphate + Protein histidine	0.110349	0.00027759	0.00105494
rxn01152	|5.3.1.3|	R01577		cpd00185 <=> cpd00258	D-Arabinose <=> D-Ribulose	0.0888774	0.000291951	0.00110569
rxn02263	5.3.1.25	R03163	K01818	cpd00751 <=> cpd01186	L-Fucose <=> L-Fuculose	0.0888774	0.000291951	0.00110569
rxn08605	|2.4.1.18|			cpd00155 <=> cpd15413	Glycogen <=> branching glycogen	-0.0121734	0.000291627	0.00110569
rxn09399	|2.4.1.18|			cpd11735 <=> cpd00155	Amylose <=> Glycogen	-0.0121734	0.000291627	0.00110569
rxn11537	|2.1.1.-|	R08151	K10718	cpd00017 + cpd16292 <=> cpd00019 + cpd06588	SAM + Juvenile hormone III acid <=> S-Adenosylhomocysteine + Juvenile hormone III	-0.517851	0.000293131	0.0011092
rxn03642		R05337		cpd07946 <=> cpd00001 + cpd01557	4-Hydroxybutyryl-CoA <=> H2O + 3-Butenoyl-CoA	-0.0265597	0.000293949	0.00111134
Ex_Nitric_oxide	Exchange reaction	Exchange reaction	Exchange reaction	Exchange reaction	Exchange reaction	-0.0662784	0.00029599	0.00111636
t_Nitric_oxide	transport reaction	transport reaction	transport reaction	transport reaction	transport reaction	-0.0662784	0.00029599	0.00111636
rxn01725	|1.1.1.108|	R02395		cpd00003 + cpd00266 <=> cpd00004 + cpd00067 + cpd01715	NAD + Carnitine <=> NADH + H+ + 3-Dehydrocarnitine	-0.232696	0.000296038	0.00111636
rxn00993	|3.7.1.2|	R01364	K01555	cpd00067 + cpd00106 + cpd00142 <=> cpd00001 + cpd00780	H+ + Fumarate + Acetoacetate <=> H2O + Fumarylacetoacetate	-0.485053	0.000300605	0.00113261
rxn02196	|3.1.1.41|	R03062	K01060	cpd00001 + cpd00679 <=> cpd00029 + cpd00067 + cpd01995	H2O + Cephalosporin C <=> ACET + H+ + Deacetylcephalosporin C	0.146843	0.000301487	0.00113496
rxn06077	|1.8.4.13|1.8.4.14|	R02025	K08968	cpd00001 + cpd00060 + cpd11420 <=> cpd01914 + cpd11421	H2O + Methionine + trdox <=> L-Methionine S-oxide + trdrd	0.151444	0.000316882	0.00118986
rxn07439	|1.8.4.14|	R07608		cpd00001 + cpd00060 + cpd11420 <=> cpd11421 + cpd14720	H2O + Methionine + trdox <=> trdrd + L-Methionine (R)-S-oxide	0.151444	0.000316882	0.00118986
rxn05887	|1.12.1.2|	R00700	K00436	cpd00003 + cpd11640 <=> cpd00004 + cpd00067	NAD + H2 <=> NADH + H+	0.102794	0.000316854	0.00118986
rxn04928	|4.1.1.85|	R07125	K03078	cpd00067 + cpd10596 <=> cpd00011 + cpd02100	H+ + 3-keto-L-gulonate-6-phosphate <=> CO2 + L-Xylulose 5-phosphate	-0.288097	0.000319807	0.00119982
rxn01663	|1.5.1.10|	R02315	K00293	cpd00001 + cpd00006 + cpd00351 <=> cpd00005 + cpd00023 + cpd00067 + cpd02522	H2O + TPN + Saccharopine <=> TPNH + GLU + H+ + 2-Aminoadipate 6-semialdehyde	-0.393185	0.000335941	0.00125928
rxn03147	6.3.2.6	R04591	K01587	cpd00002 + cpd00041 + cpd02893 <=> cpd00008 + cpd00009 + (2) cpd00067 + cpd02921	ATP + Aspartate + 5'-Phosphoribosyl-4-carboxy-5-aminoimidazole <=> ADP + Phosphate + 2 H+ + SAICAR	0.0232953	0.00033729	0.00126326
rxn01715	|1.4.3.4|1.4.3.6|1.4.99.4|1.4.3.21|	R02382	K00274	cpd00001 + cpd00007 + cpd00374 <=> cpd00013 + cpd00025 + cpd02361	H2O + O2 + Tyramine <=> NH3 + H2O2 + 4-Hydroxyphenylacetaldehyde	0.289102	0.000338878	0.00126382
rxn01833	|1.4.3.4|1.4.3.6|1.4.3.21|	R02529	K00274	cpd00001 + cpd00007 + cpd01298 <=> cpd00013 + cpd00025 + cpd00428	H2O + O2 + Aminoacetone <=> NH3 + H2O2 + Methylglyoxal	0.289102	0.000338878	0.00126382
rxn01903	1.4.3.21|1.4.3.4|1.4.3.6	R02613	K00274	cpd00001 + cpd00007 + cpd03161 <=> cpd00013 + cpd00025 + cpd00464	H2O + O2 + Phenethylamine <=> NH3 + H2O2 + Phenylacetaldehyde	0.289102	0.000338878	0.00126382
rxn02993	|1.4.3.4|1.4.3.6|1.4.99.4|1.4.3.21|	R04300	K00274	cpd00001 + cpd00007 + cpd02357 <=> cpd00013 + cpd00025 + cpd02500	H2O + O2 + Dopamine <=> NH3 + H2O2 + Protocatechuatealdehyde	0.289102	0.000338878	0.00126382
rxn06056	|1.4.3.4|1.4.3.6|1.4.3.21|	R01853		cpd00001 + cpd00007 + cpd00067 + cpd11660 <=> cpd00013 + cpd00025 + cpd11616	H2O + O2 + H+ + RCH2NH2 <=> NH3 + H2O2 + RCHO	0.289102	0.000338878	0.00126382
Ex_D-Arabinose						0.0881044	0.000341391	0.00127104
t_D-Arabinose						0.0881044	0.000341391	0.00127104
rxn04345		R06484	K14375	cpd08718 + cpd08768 <=> cpd00297 + cpd08770	dTDP-L-oleandrose + Avermectin B2a aglycone <=> dTDP + Avermectin B2a monosaccharide	-0.242294	0.000347392	0.00127609
rxn04346		R06485	K14375	cpd08718 + cpd08770 <=> cpd00297 + cpd08772	dTDP-L-oleandrose + Avermectin B2a monosaccharide <=> dTDP + Avermectin B2a	-0.242294	0.000347392	0.00127609
rxn04347		R06486	K14375	cpd08718 + cpd08769 <=> cpd00297 + cpd08771	dTDP-L-oleandrose + Avermectin A2a aglycone <=> dTDP + Avermectin A2a monosaccharide	-0.242294	0.000347392	0.00127609
rxn04348		R06487	K14375	cpd08718 + cpd08771 <=> cpd00297 + cpd08773	dTDP-L-oleandrose + Avermectin A2a monosaccharide <=> dTDP + Avermectin A2a	-0.242294	0.000347392	0.00127609
rxn04349		R06488	K14375	cpd08718 + cpd08776 <=> cpd00297 + cpd08778	dTDP-L-oleandrose + Avermectin B1a aglycone <=> dTDP + Avermectin B1a monosaccharide	-0.242294	0.000347392	0.00127609
rxn04350		R06489	K14375	cpd08718 + cpd08778 <=> cpd00297 + cpd08780	dTDP-L-oleandrose + Avermectin B1a monosaccharide <=> dTDP + Avermectin B1a	-0.242294	0.000347392	0.00127609
rxn04351		R06490	K14375	cpd08718 + cpd08777 <=> cpd00297 + cpd08779	dTDP-L-oleandrose + Avermectin A1a aglycone <=> dTDP + Avermectin A1a monosaccharide	-0.242294	0.000347392	0.00127609
rxn04352		R06491	K14375	cpd08718 + cpd08779 <=> cpd00297 + cpd08781	dTDP-L-oleandrose + Avermectin A1a monosaccharide <=> dTDP + Avermectin A1a	-0.242294	0.000347392	0.00127609
rxn04353		R06492	K14375	cpd08718 + cpd08752 <=> cpd00297 + cpd08754	dTDP-L-oleandrose + Avermectin B2b aglycone <=> dTDP + Avermectin B2b monosaccharide	-0.242294	0.000347392	0.00127609
rxn04354		R06493	K14375	cpd08718 + cpd08754 <=> cpd00297 + cpd08756	dTDP-L-oleandrose + Avermectin B2b monosaccharide <=> dTDP + Avermectin B2b	-0.242294	0.000347392	0.00127609
rxn04355		R06494	K14375	cpd08718 + cpd08753 <=> cpd00297 + cpd08755	dTDP-L-oleandrose + Avermectin A2b aglycone <=> dTDP + Avermectin A2b monosaccharide	-0.242294	0.000347392	0.00127609
rxn04356		R06495	K14375	cpd08718 + cpd08755 <=> cpd00297 + cpd08757	dTDP-L-oleandrose + Avermectin A2b monosaccharide <=> dTDP + Avermectin A2b	-0.242294	0.000347392	0.00127609
rxn04357		R06496	K14375	cpd08718 + cpd08760 <=> cpd00297 + cpd08762	dTDP-L-oleandrose + Avermectin B1b aglycone <=> dTDP + Avermectin B1b monosaccharide	-0.242294	0.000347392	0.00127609
rxn04358		R06497	K14375	cpd08718 + cpd08762 <=> cpd00297 + cpd08764	dTDP-L-oleandrose + Avermectin B1b monosaccharide <=> dTDP + Avermectin B1b	-0.242294	0.000347392	0.00127609
rxn04359		R06498	K14375	cpd08718 + cpd08761 <=> cpd00297 + cpd08763	dTDP-L-oleandrose + Avermectin A1b aglycone <=> dTDP + Avermectin A1b monosaccharide	-0.242294	0.000347392	0.00127609
rxn04360		R06499	K14375	cpd08718 + cpd08763 <=> cpd00297 + cpd08765	dTDP-L-oleandrose + Avermectin A1b monosaccharide <=> dTDP + Avermectin A1b	-0.242294	0.000347392	0.00127609
Ex_Taurine	Exchange reaction	Exchange reaction	Exchange reaction	Exchange reaction	Exchange reaction	-0.0251474	0.000348665	0.00127863
t_Taurine	transport reaction	transport reaction	transport reaction	transport reaction	transport reaction	-0.0251474	0.000348665	0.00127863
rxn01142	|3.5.3.3|	R01566	K08688	cpd00001 + cpd00250 <=> cpd00073 + cpd00183	H2O + Creatine <=> Urea + Sarcosine	-0.467303	0.000351647	0.00128849
rxn01791	6.3.2.1	R02473	K01918	cpd00002 + cpd00085 + cpd00408 <=> cpd00012 + cpd00018 + cpd00644	ATP + beta-Alanine + Pantoate <=> PPi + AMP + PAN	0.056048	0.000353645	0.00129473
rxn00056	|1.16.3.1|	R00078	K03594	cpd00007 + (4) cpd00067 + (4) cpd10515 <=> (2) cpd00001 + (4) cpd10516	O2 + 4 H+ + 4 Fe2+ <=> 2 H2O + 4 fe3	0.154928	0.000358637	0.00131091
rxn00154	|1.2.4.1|1.8.1.4|2.3.1.12|1.2.1.51|	R00209	K00161	cpd00003 + cpd00010 + cpd00020 <=> cpd00004 + cpd00011 + cpd00022	NAD + CoA + Pyruvate <=> NADH + CO2 + Acetyl-CoA	0.0378679	0.000358658	0.00131091
rxn01919	|1.13.11.4|	R02656	K00450	cpd00007 + cpd00479 <=> cpd00067 + cpd01466	O2 + Gentisate <=> H+ + Maleylpyruvate	0.367609	0.000366269	0.00133761
rxn14178	1.2.7.1 1.2.7.2	R01199	K00169	cpd00010 + cpd00094 + (2) cpd11621 <=> cpd00011 + (2) cpd00067 + cpd00086 + (2) cpd11620	2 Oxidized ferredoxin + 2-Oxobutanoate + CoA <=> 2 Reduced ferredoxin + Propanoyl-CoA + CO2 + 2 H+	-0.0720383	0.000372553	0.00135943
rxn00881	3.1.3.25	R01185	K01092	cpd00001 + cpd00867 <=> cpd00009 + cpd00067 + cpd00121	H2O + Inositol 1-phosphate <=> Phosphate + H+ + Bios I	-0.0146427	0.000384687	0.00140022
rxn00882	|3.1.3.25|	R01186	K01092	cpd00001 + cpd02230 <=> cpd00009 + cpd00067 + cpd00121	H2O + Inositol 4-phosphate <=> Phosphate + H+ + Bios I	-0.0146427	0.000384687	0.00140022
rxn00883	|3.1.3.25|	R01187	K01092	cpd00001 + cpd02484 <=> cpd00009 + cpd00067 + cpd00121	H2O + Inositol 3-phosphate <=> Phosphate + H+ + Bios I	-0.0146427	0.000384687	0.00140022
rxn00680						2.59684	0.000385242	0.00140108
rxn14399	3.1.1.81	R08970	K13075	cpd00001 + cpd18032 <=> cpd18044	N-Acyl-L-homoserine lactone + H2O <=> N-Acyl-L-homoserine	0.127204	0.000386109	0.00140308
rxn02046	|3.1.3.3|	R02853		cpd00001 + cpd01665 <=> cpd00009 + cpd00067 + cpd00550	H2O + D-O-Phosphoserine <=> Phosphate + H+ + D-Serine	-0.0275501	0.000388746	0.00141149
rxn11984	|2.3.1.48|	R03552		cpd00022 + cpd12101 <=> cpd00010 + cpd11990	Acetyl-CoA + Histone-L-lysine <=> CoA + Acetylhistone	0.0869976	0.000398559	0.00144593
rxn02171	|5.3.3.3|	R03031	K14534	cpd01557 <=> cpd00650	3-Butenoyl-CoA <=> Crotonyl-CoA	-0.027472	0.000406911	0.00147501
rxn14235	1.13.11.-	R08836	K15777	cpd00007 + cpd00291 <=> cpd17855	3,4-Dihydroxy-L-phenylalanine + Oxygen <=> 4,5-seco-Dopa	0.13264	0.000408362	0.00147905
rxn00565	|1.13.11.18|	R00781		cpd00001 + cpd00007 + cpd00074 <=> cpd00067 + cpd00081	H2O + O2 + S <=> H+ + HSO3-	0.0309544	0.000412744	0.00149246
rxn14050	1.13.11.18	R08678	K17725	cpd00001 + cpd00007 + cpd17456 <=> cpd00042 + cpd00081	S-Sulfanylglutathione + Oxygen + H2O <=> Glutathione + Sulfite	0.0309544	0.000412744	0.00149246
rxn03004	2.1.2.2	R04325	K00601	cpd00201 + cpd02394 <=> cpd00067 + cpd00087 + cpd02678	10-Formyl-THF + GAR <=> H+ + THF + N-Formyl-GAR	0.0160313	0.000414264	0.00149673
rxn04651	|2.7.4.23|	R06836	K05774	cpd00002 + cpd00847 <=> cpd00008 + cpd00103	ATP + Ribose 1,5-bisphosphate <=> ADP + PRPP	0.187872	0.000421343	0.00152106
rxn14039	2.7.1.161	R08574	K07732	cpd00052 + cpd00220 <=> cpd00050 + cpd00096	CTP + Riboflavin <=> CDP + FMN	-0.334081	0.000421893	0.00152179
rxn02676	|4.2.1.90|	R03774	K12661	cpd01328 <=> cpd00001 + cpd02467	L-Rhamnonate <=> H2O + 2-Dehydro-3-deoxy-L-rhamnonate	-0.543338	0.000423022	0.00152461
rxn00184	1.4.1.3|1.4.1.4	R00248	K00261	cpd00001 + cpd00006 + cpd00023 <=> cpd00005 + cpd00013 + cpd00024 + cpd00067	H2O + TPN + GLU <=> TPNH + NH3 + 2-Oxoglutarate + H+	-0.00774811	0.000430552	0.00155048
rxn03031	2.3.1.117	R04365	K00674	cpd00001 + cpd00078 + cpd02465 <=> cpd00010 + cpd02724	H2O + Succinyl-CoA + tetrahydrodipicolinate <=> CoA + N-Succinyl-L-2-amino-6-oxopimelate	0.129485	0.000431823	0.00155379
rxn11768	|1.1.1.205|	R08240	K00088	cpd00001 + cpd00003 + cpd02832 <=> cpd00004 + cpd00067 + cpd16422	H2O + NAD + 6-Thioinosine 5'-monophosphate <=> NADH + H+ + 6-Thioxanthine 5'-monophosphate	0.0101129	0.000437389	0.00157253
rxn01094	1.3.1.28	R01505	K00216	cpd00003 + cpd02566 <=> cpd00004 + cpd00067 + cpd00168	NAD + 2,3-Dihydro-2,3-dihydroxybenzoate <=> NADH + H+ + 2,3-Dihydroxybenzoate	0.0949249	0.000437907	0.0015731
rxn02474	1.1.1.193	R03458	K00082	cpd00006 + cpd02720 <=> cpd00005 + cpd00067 + cpd00931	TPN + 5-Amino-6--5-phosphoribitylaminouracil <=> TPNH + H+ + 5-Amino-6--5-phosphoribosylaminouracil	0.0530612	0.00044411	0.00159408
rxn01753	|4.2.1.82|	R02429	K14275	cpd00391 <=> cpd00001 + cpd02386	D-Xylonate <=> H2O + 2-Dehydro-3-deoxy-D-xylonate	0.536539	0.000455866	0.00163494
rxn00152	|1.2.3.3|	R00207	K00158	cpd00007 + cpd00009 + cpd00020 + (2) cpd00067 <=> cpd00011 + cpd00025 + cpd00196	O2 + Phosphate + Pyruvate + 2 H+ <=> CO2 + H2O2 + Acetylphosphate	0.129751	0.000456592	0.00163622
rxn06900	|2.5.1.46|	R05329		cpd00264 + cpd13044 <=> cpd00067 + cpd00726 + cpd13045	Spermidine + [enzyme]-lysine <=> H+ + 1,3-Diaminopropane + [eIF5A-precursor]-deoxyhypusine	-0.376641	0.000469386	0.00167388
rxn07308	|2.5.1.46|	R07477		cpd00003 + cpd00264 <=> cpd00004 + (2) cpd00067 + cpd14584	NAD + Spermidine <=> NADH + 2 H+ + Dehydrospermidine	-0.376641	0.000469386	0.00167388
rxn07309	|2.5.1.46|	R07478		cpd00004 + cpd00067 + cpd14585 <=> cpd00003 + cpd13045	NADH + H+ + N-(4-Aminobutylidene)-[enzyme]-lysine <=> NAD + [eIF5A-precursor]-deoxyhypusine	-0.376641	0.000469386	0.00167388
rxn07310	|2.5.1.46|	R07479		cpd13044 + cpd14584 <=> cpd00726 + cpd14585	[enzyme]-lysine + Dehydrospermidine <=> 1,3-Diaminopropane + N-(4-Aminobutylidene)-[enzyme]-lysine	-0.376641	0.000469386	0.00167388
Ex_Glycerol						-0.00214616	0.000467895	0.00167388
t_Glycerol						-0.00214616	0.000467895	0.00167388
rxn06682	|3.1.3.36|	R04404	K01099	cpd00001 + cpd12582 <=> cpd00009 + cpd00067 + cpd11837	H2O + Phosphatidylinositol-4,5-bisphosphate <=> Phosphate + H+ + Phosphatidylinositol 4-phosphate	-0.484485	0.000472095	0.00168217
rxn01731	|6.2.1.5|	R02404	K01902	cpd00002 + cpd00010 + cpd00380 <=> cpd00008 + cpd00009 + cpd00416	ATP + CoA + Itaconate <=> ADP + Phosphate + Itaconyl-CoA	0.133296	0.000474187	0.0016869
rxn00285	6.2.1.4|6.2.1.5	R00405	K01902	cpd00002 + cpd00010 + cpd00036 <=> cpd00008 + cpd00009 + cpd00078	ATP + CoA + Succinate <=> ADP + Phosphate + Succinyl-CoA	0.133296	0.000474187	0.0016869
rxn04024						-0.876461	0.000480369	0.00170475
rxn04025						-0.876461	0.000480369	0.00170475
rxn12677						-0.876461	0.000480369	0.00170475
rxn00327	3.5.3.19	R00469	K18151	cpd00001 + (2) cpd00067 + cpd00465 <=> cpd00011 + (2) cpd00013 + cpd00040	H2O + 2 H+ + Ureidoglycolate <=> CO2 + 2 NH3 + Glyoxylate	0.316995	0.000487597	0.001729
rxn03514	|2.1.1.133|	R05181	K05936	cpd00017 + cpd03834 <=> cpd00019 + cpd00067 + cpd03839	SAM + Precorrin 4 <=> S-Adenosylhomocysteine + H+ + Precorrin 5	0.0487851	0.000492715	0.00174434
rxn04048	|2.1.1.133|	R05810	K05936	cpd00017 + cpd08370 <=> cpd00019 + cpd08371	SAM + Cobalt-precorrin 4 <=> S-Adenosylhomocysteine + Cobalt-precorrin 5	0.0487851	0.000492715	0.00174434
rxn03014						-1.15523	0.000509132	0.00179956
rxn03015						-1.15523	0.000509132	0.00179956
rxn00873	|6.2.1.2|	R01176	K01896	cpd00002 + cpd00010 + cpd00067 + cpd00211 <=> cpd00012 + cpd00018 + cpd00120	ATP + CoA + H+ + Butyrate <=> PPi + AMP + Butyryl-CoA	0.227177	0.000516914	0.0018256
rxn13990	2.7.1.162	R08968	K07102	cpd00002 + cpd00122 <=> cpd00008 + cpd02611	N-Acetyl-D-glucosamine + ATP <=> N-Acetyl-alpha-D-glucosamine 1-phosphate + ADP	0.142851	0.000542598	0.00191258
rxn07727						-2.94592	0.000542846	0.00191258
rxn07743						-2.94592	0.000542846	0.00191258
rxn00427	|1.11.1.6|1.11.1.7|	R00602	K00430	cpd00025 + cpd00116 <=> (2) cpd00001 + cpd00055	H2O2 + Methanol <=> 2 H2O + Methanal	0.123889	0.000565354	0.00199028
rxn01790	1.1.1.169	R02472	K00077	cpd00006 + cpd00408 <=> cpd00005 + cpd00067 + cpd00712	TPN + Pantoate <=> TPNH + H+ + 2-Dehydropantoate	-0.0393236	0.000567297	0.00199311
rxn01081						-1.12719	0.00056933	0.00199311
rxn01391						-1.12719	0.00056933	0.00199311
rxn01393						-1.12719	0.00056933	0.00199311
rxn01764						-1.12719	0.00056933	0.00199311
rxn02278						-1.12719	0.00056933	0.00199311
rxn08684						-1.12719	0.00056933	0.00199311
rxn00317						-1.17921	0.000571797	0.00200015
rxn05012	|2.1.3.9|	R07245	K09065	cpd00146 + cpd00342 <=> cpd00009 + (2) cpd00067 + cpd11209	Carbamoylphosphate + N-Acetylornithine <=> Phosphate + 2 H+ + N-Acetyl-L-citrulline	0.0956768	0.000572805	0.00200209
rxn00047	|4.2.2.6|	R00064		cpd02883 <=> (2) cpd02508	4-(4-Deoxy-beta-D-gluc-4-enuronosyl)-D-galacturonate <=> 2 5-Dehydro-4-deoxy-D-glucuronate	0.116614	0.000578977	0.00202045
rxn03042	|4.2.2.6|	R04382	K01730	cpd03648 <=> (2) cpd02508	4-(4-Deoxy-alpha-D-gluc-4-enuronosyl)-D-galacturonate <=> 2 5-Dehydro-4-deoxy-D-glucuronate	0.116614	0.000578977	0.00202045
rxn00539	4.3.1.7	R00749	K03735	cpd00162 <=> cpd00013 + cpd00071	Ethanolamine <=> NH3 + AALD	0.0874074	0.000593013	0.00206779
rxn03644	|5.-.-.-|	R05339	K08094	cpd03583 <=> cpd00072	D-arabino-6-Phospho-hex-3-ulose <=> Neuberg ester	0.0775287	0.000601206	0.00209469
rxn06217	|3.1.1.3|3.1.1.79|	R05209		cpd00001 + cpd11423 <=> cpd00049 + cpd00067 + cpd01297	H2O + 12dgr_BS <=> R-COOH + H+ + Glyceride	0.0350867	0.000609404	0.0021199
rxn06218	|3.1.1.3|	R02688		cpd00001 + cpd11423 <=> cpd00049 + cpd00067 + cpd01431	H2O + 12dgr_BS <=> R-COOH + H+ + 2-Glyceride	0.0350867	0.000609404	0.0021199
rxn01748	3.5.2.5	R02424		cpd00001 + cpd01092 <=> cpd00067 + cpd00388	H2O + Allantoin <=> H+ + Allantoate	0.0725078	0.000611525	0.00212559
rxn00011	|1.2.4.1|2.2.1.6|4.1.1.1|	R00014	K00161	cpd00011 + cpd03049 <=> cpd00020 + cpd00056 + cpd00067	CO2 + 2-Hydroxyethyl-ThPP <=> Pyruvate + TPP + H+	0.0195461	0.000617491	0.00214464
rxn05070	|5.4.99.17|	R07322	K06045	cpd00559 <=> cpd03751	Squalene <=> Diploptene	0.344126	0.000623326	0.00215769
rxn05071	|5.4.99.17|	R07323	K06045	cpd00001 + cpd00559 <=> cpd03750	H2O + Squalene <=> 22-Hopanol	0.344126	0.000623326	0.00215769
rxn00524						-2.08924	0.000626649	0.00215769
rxn01497						-2.08924	0.000626649	0.00215769
rxn01699						-2.08924	0.000626649	0.00215769
rxn01716						-2.08924	0.000626649	0.00215769
rxn02116						-2.08924	0.000626649	0.00215769
rxn02611						-2.08924	0.000626649	0.00215769
rxn03209						-2.08924	0.000626649	0.00215769
rxn03337						-2.08924	0.000626649	0.00215769
rxn11971						-2.08924	0.000626649	0.00215769
rxn04134	|1.1.1.275|	R06117	K12466	cpd00003 + cpd08263 <=> cpd00004 + cpd00067 + cpd01220	NAD + (+)-trans-Carveol <=> NADH + H+ + Carvol	-0.639056	0.000629331	0.00216524
rxn00195	|5.4.99.1|	R00262	K01846	cpd02273 <=> cpd00023	L-threo-3-Methylaspartate <=> GLU	-0.155786	0.000634677	0.00218192
rxn02172	|4.2.1.5|	R03032		cpd00651 <=> cpd00001 + cpd02386	D-Arabinonate <=> H2O + 2-Dehydro-3-deoxy-D-xylonate	0.140845	0.000641154	0.00220247
rxn06316	|3.2.1.54|	R03122	K01208	cpd00001 + cpd11792 <=> cpd11976	H2O + Cyclomaltodextrin <=> Maltodextrin	-0.0393441	0.000645666	0.00221623
rxn02410	|1.1.1.101|	R03357		cpd00006 + cpd02496 <=> cpd00005 + cpd00067 + cpd00879	TPN + 1-Palmitoylglycerol 3-phosphate <=> TPNH + H+ + Palmitoylglycerone phosphate	-0.177582	0.000650006	0.00222592
rxn06233	|1.1.1.101|	R02756	K06123	cpd00006 + cpd00517 <=> cpd00005 + cpd00067 + cpd12300	TPN + 1-Acyl-sn-glycerol 3-phosphate <=> TPNH + H+ + Acylglycerone phosphate	-0.177582	0.000650006	0.00222592
rxn06663	|1.1.1.101|	R04360	K06123	cpd00006 + cpd12438 <=> cpd00005 + cpd00067 + cpd12375	TPN + 1-Alkyl-sn-glycero-3-phosphate <=> TPNH + H+ + O-Alkylglycerone phosphate	-0.177582	0.000650006	0.00222592
rxn00688	|1.5.1.6|	R00941	K00289	cpd00001 + cpd00006 + cpd00201 <=> cpd00005 + cpd00011 + cpd00067 + cpd00087	H2O + TPN + 10-Formyl-THF <=> TPNH + CO2 + H+ + THF	-0.302692	0.000664343	0.00227324
rxn07579	|1.3.1.-|	R07765	K00208	cpd00004 + cpd00067 + cpd14940 <=> cpd00003 + cpd12458	NADH + H+ + (2E)-Octadecenoyl-[acp] <=> NAD + Stearoyl-[acyl-carrier protein]	0.0370753	0.000667852	0.00228347
rxn00527	2.6.1.1|2.6.1.1 or 2.6.1.9|2.6.1.5|2.6.1.57|2.6.1.9	R00734	K00811	cpd00024 + cpd00069 <=> cpd00023 + cpd00868	2-Oxoglutarate + Tyrosine <=> GLU + 4-Hydroxyphenylpyruvate	0.00373519	0.000669362	0.00228686
rxn03085	|1.5.99.11|	R04464	K00320	cpd00792 + cpd02679 <=> cpd00649 + cpd02737	Reduced coenzyme F420 + 5,10-Methylenetetrahydromethanopterin <=> Coenzyme F420 + 5-Methyl-H4MPT	-0.693792	0.000670722	0.00228972
rxn01450	|4.1.1.43|4.1.1.74|4.1.1.28)|	R01974	K04103	cpd00067 + cpd00278 <=> cpd00011 + cpd00486	H+ + Indolepyruvate <=> CO2 + Indoleacetaldehyde	-0.377581	0.000678244	0.00231361
rxn00401						-0.629984	0.000691819	0.00235808
rxn03907	|2.7.7.60|	R05633	K00991	cpd00052 + cpd08286 <=> cpd00012 + cpd08287	CTP + 2-C-methyl-D-erythritol4-phosphate <=> PPi + 4--cytidine5-diphospho-2-C-methyl-D-erythritol	0.0124312	0.000709892	0.00241781
rxn00362	3.2.2.10	R00510	K06966	cpd00001 + cpd00046 <=> cpd00101 + cpd00307	H2O + CMP <=> Ribose 5-phosphate + Cytosine	0.0262524	0.000721753	0.00245441
rxn01562	|3.2.2.10|	R02171		cpd00001 + cpd02225 <=> (3) cpd00067 + cpd00101 + cpd00316	H2O + Pyrimidine 5'-nucleotide <=> 3 H+ + Ribose 5-phosphate + Pyrimidine	0.0262524	0.000721753	0.00245441
rxn07056	|3.5.1.1|3.5.1.2|3.5.1.3|3.5.1.4|3.5.1.5|3.5.1.6|3.5.1.12|3.5.1.19|3.5.1.20|3.5.1.29|3.5.1.30|3.5.1.35|3.5.1.38|3.5.1.42|3.5.1.43|3.5.1.44|	R06134		cpd00001 + cpd11636 <=> cpd00013 + cpd00049	H2O + Amide <=> NH3 + R-COOH	0.00252484	0.000726622	0.00246905
rxn05114	|6.3.4.18|	R07404	K01589	cpd00002 + cpd00242 + cpd02140 <=> cpd00008 + cpd00009 + (2) cpd00067 + cpd11310	ATP + HCO3- + AIR <=> ADP + Phosphate + 2 H+ + 5-phosphoribosyl-5-carboxyaminoimidazole	0.118672	0.000728911	0.00247492
rxn03641		R05336	K18122	cpd00022 + cpd00728 <=> cpd00029 + cpd07946	Acetyl-CoA + 4-Hydroxybutanoate <=> ACET + 4-Hydroxybutyryl-CoA	-0.0270454	0.000753926	0.00255788
rxn06445	|6.1.1.15|	R03661	K01881	cpd00002 + cpd00067 + cpd00129 + cpd11920 <=> cpd00012 + cpd00018 + cpd12164	ATP + H+ + L-Proline + tRNA(Pro) <=> PPi + AMP + L-Prolyl-tRNA(Pro)	0.00888036	0.000770338	0.00261155
rxn14299	1.3.5.2	R01868	K00254	cpd00282 + cpd00364 <=> cpd00247 + cpd00415	(S)-Dihydroorotate + Quinone <=> Orotate + Hydroquinone	0.131112	0.000776948	0.00263193
rxn05037	|2.6.1.80|	R07277		cpd00024 + cpd03158 <=> cpd00023 + cpd11173	2-Oxoglutarate + Nicotianamine <=> GLU + 3''-Deamino-3''-oxonicotianamine	-0.498015	0.000777998	0.00263345
rxn02418	|3.1.3.26|3.1.3.62|	R03372	K01093	cpd00001 + cpd00885 <=> cpd00009 + cpd00067 + cpd02788	H2O + Phytate <=> Phosphate + H+ + Inositol 1,2,3,4,5-pentakisphosphate	-0.267728	0.000779316	0.00263589
rxn09310				cpd00002 + cpd00069 + cpd00084 + cpd08289 <=> cpd00001 + cpd00011 + cpd00012 + cpd00018 + cpd00035 + cpd02654 + cpd15378	ATP + Tyrosine + L-Cysteine + 1-deoxy-D-xylulose5-phosphate <=> H2O + CO2 + PPi + AMP + ALA + 4-Methyl-5--2-phosphoethyl-thiazole + 4-Hydroxy-benzylalcohol	0.954195	0.000791878	0.00267632
rxn00548	|4.1.2.9|4.1.2.22|	R00761	K01621	cpd00009 + cpd00067 + cpd00072 <=> cpd00001 + cpd00196 + cpd00236	Phosphate + H+ + Neuberg ester <=> H2O + Acetylphosphate + D-Erythrose4-phosphate	-0.088264	0.000795305	0.00268377
rxn01187	|4.1.2.9|	R01621	K01621	cpd00009 + cpd00067 + cpd00198 <=> cpd00001 + cpd00102 + cpd00196	Phosphate + H+ + D-Xylulose5-phosphate <=> H2O + Glyceraldehyde3-phosphate + Acetylphosphate	-0.088264	0.000795305	0.00268377
rxn00336	4.1.3.1	R00479	K01637	cpd00260 <=> cpd00036 + cpd00040	Isocitrate <=> Succinate + Glyoxylate	-0.263496	0.00080031	0.00269859
rxn03093	|1.1.1.170|	R04483		cpd00003 + cpd02939 <=> cpd00004 + cpd00011 + cpd02719	NAD + 3beta-Hydroxy-4beta-methyl-5alpha-cholest-7-ene-4alpha-carboxylate <=> NADH + CO2 + 4alpha-Methyl-5alpha-cholest-7-en-3-one	0.216904	0.000803238	0.00270018
rxn04947	|1.1.1.170|	R07149		cpd00006 + cpd02939 <=> cpd00005 + cpd00011 + cpd02719	TPN + 3beta-Hydroxy-4beta-methyl-5alpha-cholest-7-ene-4alpha-carboxylate <=> TPNH + CO2 + 4alpha-Methyl-5alpha-cholest-7-en-3-one	0.216904	0.000803238	0.00270018
rxn06655	|1.1.1.170|1.1.1.270|1.14.13.72|	R04328		(4) cpd00001 + (3) cpd00006 + cpd00011 + cpd00877 <=> (3) cpd00005 + (3) cpd00007 + (3) cpd00067 + cpd03041	4 H2O + 3 TPN + CO2 + Lathosterol <=> 3 TPNH + 3 O2 + 3 H+ + Methostenol	0.216904	0.000803238	0.00270018
rxn07325	|1.1.1.170|	R07494	K07748	cpd00006 + cpd14544 <=> cpd00005 + cpd00011 + cpd14552	TPN + 4alpha-Methylzymosterol-4-carboxylate <=> TPNH + CO2 + 3-Keto-4-methylzymosterol	0.216904	0.000803238	0.00270018
rxn00723	|6.2.1.32|	R00982	K08295	cpd00002 + cpd00010 + cpd00067 + cpd00093 <=> cpd00012 + cpd00018 + cpd01518	ATP + CoA + H+ + Vitamin L1 <=> PPi + AMP + Anthranilyl-CoA	0.528933	0.000824904	0.00276878
rxn05125	|6.2.1.32|	R07416		cpd00002 + cpd00010 + cpd00067 + cpd01928 <=> cpd00012 + cpd00018 + cpd08876	ATP + CoA + H+ + N-Methylanthranilate <=> PPi + AMP + N-Methylanthraniloyl-CoA	0.528933	0.000824904	0.00276878
rxn06692	|1.5.5.1|	R04433		cpd11669 + cpd12576 <=> cpd11665 + cpd12505	Q + Reduced electron-transferring flavoprotein <=> QH2 + Electron-transferring flavoprotein	0.772411	0.000828977	0.00278033
rxn00871	|2.3.1.19|	R01174	K00634	cpd00009 + cpd00067 + cpd00120 <=> cpd00010 + cpd01662	Phosphate + H+ + Butyryl-CoA <=> CoA + Butanoylphosphate	0.0530149	0.000839053	0.00281198
rxn01041	|1.1.1.175|1.1.1.121|	R01429	K14273	cpd00003 + cpd00154 <=> cpd00004 + cpd00067 + cpd01527	NAD + Xylose <=> NADH + H+ + D-Xylonolactone	0.0758647	0.000850026	0.00284658
rxn02639						0.585407	0.000852192	0.0028495
rxn14138						0.585407	0.000852192	0.0028495
rxn00493	2.6.1.1|2.6.1.1 or 2.6.1.9|2.6.1.5|2.6.1.57|2.6.1.58|2.6.1.9	R00694	K00811	cpd00024 + cpd00066 <=> cpd00023 + cpd00143	2-Oxoglutarate + L-Phenylalanine <=> GLU + Phenylpyruvate	0.00413569	0.000856746	0.00286255
rxn11731	|2.6.1.84|	R08197	K12252	cpd00020 + cpd00051 <=> cpd00035 + cpd02364	Pyruvate + Arginine <=> ALA + 5-Guanidino-2-oxopentanoate	-0.133441	0.000867352	0.00289578
rxn00609	|5.5.1.4|			cpd00867 <=> cpd00079	Inositol 1-phosphate <=> Robison ester	0.179827	0.000923719	0.0030793
rxn05072	|5.5.1.4|	R07324	K01858	cpd00079 <=> cpd02484	Robison ester <=> Inositol 3-phosphate	0.179827	0.000923719	0.0030793
rxn14353	3.1.3.78	R08981	K13084	cpd00001 + cpd12582 <=> cpd00009 + cpd13385	1-Phosphatidyl-D-myo-inositol 4,5-bisphosphate + H2O <=> 1-Phosphatidyl-1D-myo-inositol 5-phosphate + Orthophosphate	0.42083	0.000928568	0.00309311
rxn01898	|3.7.1.8|	R02606	K10222	cpd00001 + cpd00935 <=> cpd00067 + cpd00153 + cpd00461	H2O + 2,6-Dioxo-6-phenylhexa-3-enoate <=> H+ + Benzoate + Oxopent-4-enoate	0.334671	0.000932631	0.00309726
rxn03660	|3.7.1.8|	R05359	K10222	cpd00001 + cpd03993 <=> cpd00067 + cpd00461 + cpd01582	H2O + 2-Hydroxy-6-oxo-6-(4'-chlorophenyl)-hexa-2,4-dienoate <=> H+ + Oxopent-4-enoate + 4-Chlorobenzoate	0.334671	0.000932631	0.00309726
rxn03661	|3.7.1.8|	R05360	K22717	cpd00001 + cpd04865 <=> cpd00067 + cpd00461 + cpd00599	H2O + 2-Hydroxy-6-oxo-6-(2-hydroxyphenyl)-hexa-2,4-dienoate <=> H+ + Oxopent-4-enoate + SALC	0.334671	0.000932631	0.00309726
rxn03662	|3.7.1.8|	R05361	K22717	cpd00001 + cpd04868 <=> cpd00067 + cpd00077 + cpd01644	H2O + 2-Hydroxy-6-oxo-6-(2-hydroxyphenoxy)-hexa-2,4-dienoate <=> H+ + Catechol + 2-Hydroxymuconate	0.334671	0.000932631	0.00309726
rxn01775	1.1.1.57	R02454	K00040	cpd00003 + cpd00403 <=> cpd00004 + cpd00067 + cpd00672	NAD + D-Mannonate <=> NADH + H+ + D-Fructuronate	0.073991	0.000948406	0.00313425
rxn00306	|6.2.1.4|	R00432	K01899	cpd00010 + cpd00036 + cpd00038 <=> cpd00009 + cpd00031 + cpd00078	CoA + Succinate + GTP <=> Phosphate + GDP + Succinyl-CoA	0.267893	0.000950183	0.00313425
rxn00520	|6.2.1.4|	R00727	K01899	cpd00010 + cpd00036 + cpd00068 <=> cpd00009 + cpd00078 + cpd00090	CoA + Succinate + ITP <=> Phosphate + Succinyl-CoA + IDP	0.267893	0.000950183	0.00313425
rxn01732	|6.2.1.4|	R02405		cpd00010 + cpd00038 + cpd00380 <=> cpd00009 + cpd00031 + cpd00416	CoA + GTP + Itaconate <=> Phosphate + GDP + Itaconyl-CoA	0.267893	0.000950183	0.00313425
rxn01733	|6.2.1.4|	R02406		cpd00010 + cpd00068 + cpd00380 <=> cpd00009 + cpd00090 + cpd00416	CoA + ITP + Itaconate <=> Phosphate + IDP + Itaconyl-CoA	0.267893	0.000950183	0.00313425
rxn00634	|1.1.1.14|1.1.1.15|	R00875	K00008	cpd00003 + cpd00588 <=> cpd00004 + cpd00067 + cpd00082	NAD + Sorbitol <=> NADH + H+ + Levulose	-0.0459329	0.00094842	0.00313425
rxn04943	|1.1.1.14|	R07145		cpd00003 + cpd01066 <=> cpd00004 + cpd00067 + cpd00212	NAD + L-Iditol <=> NADH + H+ + L-Sorbose	-0.0459329	0.00094842	0.00313425
rxn09395	|1.1.1.14|			cpd00003 + cpd01187 <=> cpd00004 + cpd00067 + cpd00212	NAD + D-Gulitol <=> NADH + H+ + L-Sorbose	-0.0459329	0.00094842	0.00313425
rxn03841	|4.1.3.38|	R05553	K02619	cpd08210 <=> cpd00020 + cpd00067 + cpd00443	ADC <=> Pyruvate + H+ + ABEE	0.0956566	0.000945202	0.00313425
rxn13999	1.1.1.- 4.2.1.-	R08711	K12455	cpd00005 + cpd00067 + cpd02638 <=> cpd00006 + cpd01233	CDP-4-dehydro-3,6-dideoxy-D-glucose + NADPH + H+ <=> CDP-abequose + NADP+	0.152781	0.000954588	0.00314642
rxn06546						-0.640905	0.000956028	0.00314881
rxn01642	|3.5.2.7|	R02288	K01468	cpd00001 + cpd02311 <=> cpd00344	H2O + 4-Imidazolone-5-propanoate <=> N-Formimino-L-glutamate	-0.0391955	0.000957734	0.00315206
rxn00504	|1.5.1.12|	R00708	K00294	(2) cpd00001 + cpd00006 + cpd02431 <=> cpd00005 + cpd00023 + cpd00067	2 H2O + TPN + 1-Pyrroline-5-carboxylate <=> TPNH + GLU + H+	0.117862	0.000973756	0.0032024
Ex_Ubiquinone-8						0.00110774	0.00100147	0.00328862
t_Ubiquinone-8						0.00110774	0.00100147	0.00328862
rxn00511	|1.5.1.8|	R00716	K14157	cpd00001 + cpd00006 + cpd00351 <=> cpd00005 + cpd00024 + cpd00039 + cpd00067	H2O + TPN + Saccharopine <=> TPNH + 2-Oxoglutarate + Lysine + H+	-0.36529	0.00100685	0.00330136
rxn01662	|1.5.1.9|	R02313	K14157	cpd00001 + cpd00003 + cpd00351 <=> cpd00004 + cpd00023 + cpd00067 + cpd02522	H2O + NAD + Saccharopine <=> NADH + GLU + H+ + 2-Aminoadipate 6-semialdehyde	-0.36529	0.00100685	0.00330136
rxn00423	2.3.1.30	R00586	K00640	cpd00022 + cpd00054 <=> cpd00010 + cpd00722	Acetyl-CoA + Serine <=> CoA + O-Acetyl-L-serine	-0.014919	0.00101616	0.0033294
rxn00526	|1.3.1.43|1.3.1.78|1.3.1.79|	R00733	K15226	cpd00006 + cpd00616 <=> cpd00005 + cpd00011 + cpd00069	TPN + L-Arogenate <=> TPNH + CO2 + Tyrosine	0.207722	0.00103614	0.00339232
rxn00802	4.3.2.1	R01086	K01755	cpd02152 <=> cpd00051 + cpd00106	L-Argininosuccinate <=> Arginine + Fumarate	0.0184075	0.00108444	0.00354783
rxn00183	|1.5.1.12|	R00245	K00294	cpd00001 + cpd00003 + cpd00858 <=> cpd00004 + cpd00023 + (2) cpd00067	H2O + NAD + L-Glutamate5-semialdehyde <=> NADH + GLU + 2 H+	0.117317	0.00109565	0.00357122
rxn00503	1.5.1.12	R00707	K00294	(2) cpd00001 + cpd00003 + cpd02431 <=> cpd00004 + cpd00023 + cpd00067	2 H2O + NAD + 1-Pyrroline-5-carboxylate <=> NADH + GLU + H+	0.117317	0.00109565	0.00357122
rxn03071	|1.5.1.12|	R04444	K00294	(2) cpd00001 + cpd00003 + cpd02625 <=> cpd00004 + cpd00067 + cpd01974	2 H2O + NAD + L-1-Pyrroline-3-hydroxy-5-carboxylate <=> NADH + H+ + 4-Hydroxy-L-glutamate	0.117317	0.00109565	0.00357122
rxn03072	|1.5.1.12|	R04445	K00294	(2) cpd00001 + cpd00006 + cpd02625 <=> cpd00005 + cpd00067 + cpd01974	2 H2O + TPN + L-1-Pyrroline-3-hydroxy-5-carboxylate <=> TPNH + H+ + 4-Hydroxy-L-glutamate	0.117317	0.00109565	0.00357122
rxn03424	|1.5.1.12|1.5.99.8|	R05051	K00294	cpd00004 + (2) cpd00067 + cpd01974 <=> cpd00001 + cpd00003 + cpd03530	NADH + 2 H+ + 4-Hydroxy-L-glutamate <=> H2O + NAD + L-4-Hydroxyglutamatesemialdehyde	0.117317	0.00109565	0.00357122
rxn09616	|2.7.1.36|			cpd00052 + cpd00332 <=> cpd00096 + cpd00812	CTP + (R)-Mevalonate <=> CDP + (R)-5-Phosphomevalonate	-0.0431633	0.00110989	0.00361495
Ex_Butyrate	Exchange reaction	Exchange reaction	Exchange reaction	Exchange reaction	Exchange reaction	0.0245877	0.00111366	0.00362185
t_Butyrate	transport reaction	transport reaction	transport reaction	transport reaction	transport reaction	0.0245877	0.00111366	0.00362185
rxn00729	|3.5.1.9|	R00988	K01432	cpd00001 + cpd03364 <=> cpd00047 + cpd00067 + cpd00093	H2O + Formylanthranilate <=> FORM + H+ + Vitamin L1	0.0325096	0.00112823	0.00366114
rxn01437	|3.5.1.9|	R01959	K01432	cpd00001 + cpd01749 <=> cpd00047 + cpd00067 + cpd00275	H2O + L-Formylkynurenine <=> FORM + H+ + L-Kynurenine	0.0325096	0.00112823	0.00366114
rxn03362	|3.5.1.9|	R04911	K01432	cpd00001 + cpd03359 <=> cpd00047 + cpd00067 + cpd03362	H2O + 5-Hydroxy-N-formylkynurenine <=> FORM + H+ + 5-Hydroxykynurenine	0.0325096	0.00112823	0.00366114
rxn02102	|1.1.1.154|	R02935	K00073	cpd00003 + cpd00465 <=> cpd00004 + cpd00067 + cpd00596	NAD + Ureidoglycolate <=> NADH + H+ + Oxalurate	0.0724679	0.00114654	0.00371507
rxn02103	|1.1.1.154|	R02936	K00073	cpd00006 + cpd00465 <=> cpd00005 + cpd00067 + cpd00596	TPN + Ureidoglycolate <=> TPNH + H+ + Oxalurate	0.0724679	0.00114654	0.00371507
rxn06525	|1.8.1.8|	R03913		cpd00003 + cpd12072 <=> cpd00004 + cpd00067 + cpd12139	NAD + Protein dithiol <=> NADH + H+ + Protein disulfide	0.0618732	0.00115802	0.00374674
rxn06526	|1.8.1.8|	R03914		cpd00006 + cpd12072 <=> cpd00005 + cpd00067 + cpd12139	TPN + Protein dithiol <=> TPNH + H+ + Protein disulfide	0.0618732	0.00115802	0.00374674
rxn06195	|2.1.1.80|	R02623		cpd00017 + cpd11711 <=> cpd00019 + cpd12475	SAM + Protein glutamate <=> S-Adenosylhomocysteine + Protein glutamate methyl ester	0.0103546	0.0011908	0.00384039
rxn00536	|1.1.1.2|1.1.1.71|	R00746	K00002	cpd00006 + cpd00363 <=> cpd00005 + cpd00067 + cpd00071	TPN + ETOH <=> TPNH + H+ + AALD	-0.0696322	0.00119221	0.00384039
rxn03546	|1.1.1.2|	R05231	K00002	cpd00006 + cpd03641 <=> cpd00005 + cpd00067 + cpd03640	TPN + 6-Hydroxyhexanoate <=> TPNH + H+ + 6-Oxohexanoate	-0.0696322	0.00119221	0.00384039
rxn05873	|1.1.1.2|1.1.1.71|	R00625		cpd00006 + cpd00195 <=> cpd00005 + cpd00067 + cpd11616	TPN + 1-Alcohol <=> TPNH + H+ + RCHO	-0.0696322	0.00119221	0.00384039
rxn00579	|2.4.1.13|	R00806	K00695	cpd00026 + cpd00082 <=> cpd00014 + cpd00076	UDPglucose + Levulose <=> UDP + SUCR	-0.231937	0.00119184	0.00384039
rxn07221	|2.4.1.13|	R07256		cpd00082 + cpd14484 <=> cpd00076 + cpd00354	Levulose + NDP-glucose <=> SUCR + NDP	-0.231937	0.00119184	0.00384039
rxn01355	|6.4.1.3|	R01859	K01964	cpd00002 + cpd00086 + cpd00242 <=> cpd00008 + cpd00009 + cpd00067 + cpd00519	ATP + Propanoyl-CoA + HCO3- <=> ADP + Phosphate + H+ + D-methylmalonyl-CoA	0.0277481	0.00121951	0.00392546
rxn06298	|5.4.99.12|	R03020		cpd11767 <=> cpd12182	tRNA uridine <=> tRNA pseudouridine	0.00814549	0.00125429	0.00403447
rxn04932	|1.1.1.250|	R07134	K17738	cpd00003 + cpd01307 <=> cpd00004 + cpd00067 + cpd00258	NAD + D-Lyxitol <=> NADH + H+ + D-Ribulose	0.315363	0.00127149	0.0040868
rxn05115	|5.4.99.18|	R07405	K01588	cpd00067 + cpd11310 <=> cpd02893	H+ + 5-phosphoribosyl-5-carboxyaminoimidazole <=> 5'-Phosphoribosyl-4-carboxy-5-aminoimidazole	0.0322107	0.00128839	0.0041381
rxn01867	1.2.1.8	R02565	K00130	cpd00001 + cpd00003 + cpd00447 <=> cpd00004 + (2) cpd00067 + cpd00540	H2O + NAD + Betaine aldehyde <=> NADH + 2 H+ + BET	-0.180592	0.00129244	0.00414504
rxn01868	1.2.1.8	R02566	K00130	cpd00001 + cpd00006 + cpd00447 <=> cpd00005 + (2) cpd00067 + cpd00540	H2O + TPN + Betaine aldehyde <=> TPNH + 2 H+ + BET	-0.180592	0.00129244	0.00414504
rxn01645	|2.6.1.46|	R02293		cpd00020 + cpd02095 <=> cpd00035 + cpd00346	Pyruvate + L-2,4-Diaminobutyrate <=> ALA + L-Aspartic 4-semialdehyde	-0.169429	0.00129674	0.00415579
rxn04074	|3.3.2.10|	R05842	K08726	cpd00001 + cpd03957 <=> cpd00992	H2O + Ethylene oxide <=> 1,2-Ethanediol	-0.446299	0.00131017	0.00418058
rxn04911	|3.3.2.10|	R07108	K08726	cpd00001 + cpd10468 <=> cpd10472	H2O + 14,15-EET <=> 14,15-DHET	-0.446299	0.00131017	0.00418058
rxn04912	|3.3.2.10|	R07109	K08726	cpd00001 + cpd10467 <=> cpd10471	H2O + 11,12-EET <=> 11,12-DHET	-0.446299	0.00131017	0.00418058
rxn04913	|3.3.2.10|	R07110	K08726	cpd00001 + cpd10466 <=> cpd10470	H2O + 8,9-EET <=> 8,9-DHET	-0.446299	0.00131017	0.00418058
rxn04914	|3.3.2.10|	R07111	K08726	cpd00001 + cpd10465 <=> cpd10469	H2O + 5,6-EET <=> 5,6-DHET	-0.446299	0.00131017	0.00418058
rxn07413	|3.1.3.76|	R07582		cpd00001 + cpd14713 <=> cpd00009 + cpd00067 + cpd14712	H2O + (9S,10S)-10-Hydroxy-9-(phosphonooxy)octadecanoate <=> Phosphate + H+ + (9S,10S)-9,10-Dihydroxyoctadecanoate	-0.446299	0.00131017	0.00418058
rxn00309	|1.4.1.18|			cpd00001 + cpd00003 + cpd00039 <=> cpd00004 + cpd00013 + cpd00067 + cpd01046	H2O + NAD + Lysine <=> NADH + NH3 + H+ + Allysine	-0.249482	0.00132099	0.00420898
rxn01664		R02317	K19064	cpd00001 + cpd00067 + cpd00352 <=> cpd02522	H2O + H+ + delta1-Piperideine-6-L-carboxylate <=> 2-Aminoadipate 6-semialdehyde	-0.249482	0.00132099	0.00420898
rxn14191	2.7.1.69	R08559	K02777	cpd01757 + cpd12508 <=> cpd11712 + cpd15391	N-Acetylmuramate + Protein N(pi)-phospho-L-histidine <=> N-Acetylmuramic acid 6-phosphate + Protein histidine	0.0695269	0.00133048	0.00423615
rxn03236						-0.748983	0.00134871	0.00429108
rxn02866	|1.3.99.3|1.3.99.10|	R04095	K00249	cpd00015 + cpd01882 <=> cpd00982 + cpd01966	FAD + Isovaleryl-CoA <=> FADH2 + 3-Methylcrotonyl-CoA	0.059123	0.00136526	0.00433432
rxn01091	|3.2.1.46|	R03617	K01202	cpd00001 + cpd01743 <=> cpd00108 + cpd00167	H2O + Cerebroside <=> GALC + Ceramide	-0.149748	0.00136494	0.00433432
rxn02582	|3.2.1.46|			cpd00001 + cpd01743 <=> cpd00167 + cpd00709	H2O + Cerebroside <= Ceramide + beta-D-Galactose	-0.149748	0.00136494	0.00433432
rxn02029	|1.4.1.12|1.21.4.1|	R02825	K10793	cpd00339 + cpd00541 <=> cpd00067 + cpd00567 + cpd01454	5-Aminopentanoate + Lipoate <=> H+ + D-Proline + Dihydrolipoate	0.161787	0.00140032	0.00443922
rxn07200	|1.12.1.2|	R07181		cpd00006 + cpd11640 <=> cpd00005 + cpd00067	TPN + H2 <=> TPNH + H+	0.0924105	0.00140018	0.00443922
rxn02845	|4.1.1.82|	R04053	K09459	cpd00067 + cpd01807 <=> cpd00011 + cpd02024	H+ + 3-Phosphonopyruvate <=> CO2 + Phosphonoacetaldehyde	0.108239	0.00141418	0.00447672
rxn01265	|2.4.2.11|	R01724	K00763	cpd00012 + cpd00873 <=> cpd00067 + cpd00103 + cpd00218	PPi + Nicotinate ribonucleotide <=> H+ + PRPP + Niacin	0.0139242	0.00141406	0.00447672
rxn01300	2.7.1.39	R01771	K00872	cpd00002 + cpd00227 <=> cpd00008 + cpd00809	ATP + L-Homoserine <=> ADP + O-Phospho-L-homoserine	0.0384866	0.00141872	0.00448784
rxn06231	|2.7.1.69|	R02738	K02777	cpd00027 + cpd00067 + cpd12508 <=> cpd00079 + cpd11712	Glucose + H+ + Protein N-pros-phosphohistidine <=> Robison ester + Protein histidine	0.0507519	0.00142291	0.00449787
rxn03038	1.13.11.16	R04376	K05713	cpd00007 + cpd02501 <=> cpd00067 + cpd02731	O2 + 2,3-Dihydroxyphenylpropanoate <=> H+ + 2-Hydroxy-6-oxonona-2,4-diene-1,9-dioate	-0.517258	0.00145474	0.00459189
rxn04603	|1.13.11.16|	R06788	K05713	cpd00007 + cpd09254 <=> cpd00067 + cpd09255	O2 + 2,3-dihydroxicinnamic acid <=> H+ + 2-Hydroxy-6-ketononatrienedioate	-0.517258	0.00145474	0.00459189
rxn01477	|4.2.1.12|	R02036	K01690	cpd00284 <=> cpd00001 + cpd02711	6-Phospho-D-gluconate <=> H2O + 2-Keto-3-deoxy-6-phosphogluconate	0.264472	0.00145968	0.00460418
rxn01830	|3.1.1.15|	R02526	K13874	cpd00001 + cpd00819 <=> cpd00067 + cpd00427	H2O + L-Arabinono-1,4-lactone <=> H+ + L-Arabinonate	-0.183124	0.00146427	0.00461535
rxn01444	|2.7.1.113|	R01967	K00904	cpd00002 + cpd00277 <=> cpd00008 + cpd00296	ATP + Deoxyguanosine <=> ADP + dGMP	-0.475105	0.00147324	0.00464028
rxn01593	|2.7.1.72|	R02225	K04343	cpd00002 + cpd00328 <=> cpd00008 + cpd00838	ATP + Streptomycin <=> ADP + Streptomycin 6-phosphate	0.315472	0.0014824	0.00466581
rxn03394		R04987	K18800	cpd00005 + cpd00007 + cpd00067 + cpd03444 <=> cpd00001 + cpd00006 + cpd03445	TPNH + O2 + H+ + 2-Octaprenylphenol <=> H2O + TPN + 2-Octaprenyl-6-hydroxyphenol	-0.484664	0.00151507	0.0047618
rxn14385		R08768	K18800	cpd00005 + cpd00007 + cpd12780 <=> cpd00001 + cpd00006 + cpd17676	2-Polyprenylphenol + Oxygen + NADPH <=> 2-Polyprenyl-6-hydroxyphenol + NADP+ + H2O	-0.484664	0.00151507	0.0047618
rxn03643	|4.1.2.-|	R05338	K08093	cpd00055 + cpd00171 <=> cpd03583	Methanal + D-Ribulose5-phosphate <=> D-arabino-6-Phospho-hex-3-ulose	0.0831237	0.00151705	0.00476461
rxn03492	|1.3.1.54|	R05150	K05895	cpd00006 + cpd03760 <=> cpd00005 + cpd00067 + cpd03761	TPN + Precorrin 6Y <=> TPNH + H+ + Precorrin 6X	0.0433777	0.00152666	0.00478796
rxn04050	|1.3.1.54|	R05812	K05895	cpd00005 + cpd00067 + cpd08372 <=> cpd00006 + cpd08373	TPNH + H+ + Cobalt-precorrin 6 <=> TPN + Cobalt-precorrin 6B	0.0433777	0.00152666	0.00478796
rxn00010	4.1.1.47	R00013	K01608	(2) cpd00040 + cpd00067 <=> cpd00011 + cpd00843	2 Glyoxylate + H+ <=> CO2 + Tartronate semialdehyde	0.645318	0.0015339	0.00480723
rxn01772	|1.2.1.58|	R02450	K18355	cpd00003 + cpd00010 + cpd01447 <=> cpd00004 + cpd00011 + cpd00401	NAD + CoA + Benzoylformate <=> NADH + CO2 + Benzoyl-CoA	0.134869	0.00154116	0.00482656
rxn01149						0.38863	0.00154711	0.00484173
rxn00487						-3.47485	0.00158711	0.00496338
Ex_DSerine	Exchange reaction	Exchange reaction	Exchange reaction	Exchange reaction	Exchange reaction	-0.0236135	0.00159061	0.00496726
t_DSerine	transport reaction	transport reaction	transport reaction	transport reaction	transport reaction	-0.0236135	0.00159061	0.00496726
rxn02009	|6.3.2.7|			cpd00002 + cpd00039 + cpd00525 <=> cpd00008 + cpd00009 + cpd00067 + cpd02861	ATP + Lysine + UDP-N-acetylmuramoyl-L-alanyl-D-glutamate <=> ADP + Phosphate + H+ + UDP-N-acetylmuramoyl-L-alanyl-D-glutamyl-L-lysine	-0.112882	0.00160092	0.00499237
rxn02010	|6.3.2.7|	R02786	K05362	cpd00002 + cpd00039 + cpd00525 <=> cpd00008 + cpd00009 + cpd00067 + cpd03490	ATP + Lysine + UDP-N-acetylmuramoyl-L-alanyl-D-glutamate <=> ADP + Phosphate + H+ + UDP-N-acetylmuramoyl-L-alanyl-gamma-D-glutamyl-L-lysine	-0.112882	0.00160092	0.00499237
rxn04377						-1.11329	0.00161647	0.00503016
rxn04378						-1.11329	0.00161647	0.00503016
rxn06610						-1.11329	0.00161647	0.00503016
rxn01500	|1.1.1.88|	R02081	K00054	(2) cpd00003 + cpd00010 + cpd00332 <=> (2) cpd00004 + (2) cpd00067 + cpd00292	2 NAD + CoA + (R)-Mevalonate <=> 2 NADH + 2 H+ + HMG-CoA	-0.00957631	0.0016461	0.00511513
rxn01501	|1.1.1.34|	R02082	K00021	(2) cpd00006 + cpd00010 + cpd00332 <=> (2) cpd00005 + (2) cpd00067 + cpd00292	2 TPN + CoA + (R)-Mevalonate <=> 2 TPNH + 2 H+ + HMG-CoA	0.557613	0.0016461	0.00511513
rxn01018	2.1.3.2	R01397	K00608	cpd00041 + cpd00146 <=> cpd00009 + (2) cpd00067 + cpd00343	Aspartate + Carbamoylphosphate <=> Phosphate + 2 H+ + N-Carbamoyl-L-aspartate	0.0188235	0.00166217	0.00515871
rxn04333						-2.75086	0.00166599	0.00515871
rxn04334						-2.75086	0.00166599	0.00515871
rxn04335						-2.75086	0.00166599	0.00515871
rxn04336						-2.75086	0.00166599	0.00515871
rxn02438	|1.1.1.187|1.1.1.281|	R03397	K15856	cpd00003 + cpd01999 <=> cpd00004 + cpd00067 + cpd00900	NAD + GDP-D-rhamnose <=> NADH + H+ + GDP-4-dehydro-D-rhamnose	0.120139	0.00167354	0.0051748
rxn02440	|1.1.1.187|1.1.1.281|	R03399	K15856	cpd00006 + cpd01999 <=> cpd00005 + cpd00067 + cpd00900	TPN + GDP-D-rhamnose <=> TPNH + H+ + GDP-4-dehydro-D-rhamnose	0.120139	0.00167354	0.0051748
rxn04454	|4.1.99.-|	R06602	K04781	cpd00658 <=> cpd00020 + cpd00599	Isochorismate <=> Pyruvate + SALC	0.280947	0.0016762	0.00517939
rxn06251	|3.1.2.14|	R02814	K10782	cpd00001 + cpd11825 <=> cpd00067 + cpd00536 + cpd11493	H2O + Octadecenoyl-ACP <=> H+ + Oleate + ACP	-0.0650206	0.00171632	0.00529963
rxn02480	|3.5.4.27|	R03464	K01499	cpd00001 + cpd02655 <=> cpd00067 + cpd00936	H2O + 5,10-Methenyltetrahydromethanopterin <=> H+ + 5-Formyl-H4MPT	0.442115	0.00175138	0.00540408
rxn00710	4.1.1.23	R00965	K01591	cpd00067 + cpd00810 <=> cpd00011 + cpd00091	H+ + Orotidylic acid <=> CO2 + UMP	0.0177896	0.00176728	0.00544932
rxn00673	|1.3.99.3|	R00924		cpd00015 + cpd00086 <=> cpd00663 + cpd00982	FAD + Propanoyl-CoA <=> Acrylyl-CoA + FADH2	0.0589434	0.00177685	0.00547114
rxn06691	|1.3.99.3|	R04432	K00248	cpd00086 + cpd12505 <=> cpd00663 + cpd12576	Propanoyl-CoA + Electron-transferring flavoprotein <=> Acrylyl-CoA + Reduced electron-transferring flavoprotein	0.0589434	0.00177685	0.00547114
rxn00453	|2.5.1.49|4.2.99.10|	R00651		cpd00324 + cpd00790 <=> cpd00029 + cpd00060 + cpd00067	MTTL + O-Acetyl-L-homoserine <=> ACET + Methionine + H+	0.0154307	0.0018045	0.00554465
rxn00952	|2.5.1.49|4.2.99.8|4.2.99.10|	R01287	K01740	cpd00239 + cpd00790 <=> cpd00029 + cpd00067 + cpd00135	H2S + O-Acetyl-L-homoserine <=> ACET + H+ + L-Homocysteine	0.0154307	0.0018045	0.00554465
rxn06078	|2.5.1.49|	R02026	K01739	cpd00268 + cpd00790 + cpd11421 <=> cpd00029 + cpd00081 + cpd00135 + cpd11420	H2S2O3 + O-Acetyl-L-homoserine + trdrd <=> ACET + HSO3- + L-Homocysteine + trdox	0.0154307	0.0018045	0.00554465
rxn00745	|2.7.1.121|	R01012	K05878	cpd00061 + cpd00157 <=> cpd00020 + cpd00095	PEP + Glycerone <=> Pyruvate + Glycerone phosphate	0.0811658	0.00182658	0.00560487
rxn06196	|3.1.1.61|	R02624		cpd00001 + cpd12475 <=> cpd00067 + cpd00116 + cpd11711	H2O + Protein glutamate methyl ester <=> H+ + Methanol + Protein glutamate	0.0093454	0.00182665	0.00560487
rxn02337	|1.1.1.216|	R03264	K15890	cpd00006 + cpd00829 <=> cpd00005 + cpd00067 + cpd02188	TPN + 2-trans,6-trans-Farnesol <=> TPNH + H+ + 2-trans,6-trans-Farnesal	0.137366	0.0018503	0.00567347
rxn01253	|2.6.1.30|	R01712	K18608	cpd00020 + cpd00419 <=> cpd00035 + cpd00215	Pyruvate + PM <=> ALA + Pyridoxal	-0.177179	0.00185594	0.00568679
rxn02830	|2.6.1.39|2.6.1.65|2.6.1.-|	R04029		cpd00024 + cpd01770 <=> cpd00023 + cpd03291	2-Oxoglutarate + N6-Acetyl-L-lysine <=> GLU + 2-Oxo-6-acetamidocaproate	-0.185217	0.00186151	0.00569989
rxn01840	1.2.1.39|1.2.1.5	R02536	K00129	cpd00001 + cpd00003 + cpd00464 <=> cpd00004 + cpd00067 + cpd00430	H2O + NAD + Phenylacetaldehyde <=> NADH + H+ + PACT	0.183365	0.00186798	0.00571573
rxn01134	|5.4.99.16|	R01557	K05343	cpd00179 <=> cpd00794	Maltose <=> TRHL	-0.0943731	0.00187401	0.0057302
rxn02302	|2.5.1.49|4.2.99.9|	R03217	K01739	cpd00084 + cpd00790 <=> cpd00029 + cpd00424	L-Cysteine + O-Acetyl-L-homoserine <=> ACET + H+ + Cystathionine	0.0379705	0.00190941	0.00583439
rxn00897	|5.1.3.8|	R01207	K01787	cpd00122 <=> cpd00492	GlcNAc <=> N-Acetyl-D-mannosamine	0.114239	0.00193354	0.00589992
rxn06208	|5.1.3.8|	R02652		cpd12230 <=> cpd11714	N-Acyl-D-glucosamine <=> N-Acyl-D-mannosamine	0.114239	0.00193354	0.00589992
rxn12897						-2.08709	0.00194604	0.00593394
rxn03066	|2.6.1.59|2.6.1.33|	R04438		cpd00024 + cpd02661 <=> cpd00023 + cpd00521	2-Oxoglutarate + dTDP-4-amino-4,6-dideoxy-D-galactose <=> GLU + dTDP-4-oxo-6-deoxy-D-glucose	-0.0527815	0.00196387	0.00598414
rxn00339						-1.88186	0.00203204	0.00615774
rxn02141						-1.88186	0.00203204	0.00615774
rxn02142						-1.88186	0.00203204	0.00615774
rxn03871						-1.88186	0.00203204	0.00615774
rxn04663						-1.88186	0.00203204	0.00615774
rxn06904						-1.88186	0.00203204	0.00615774
rxn07595						-1.88186	0.00203204	0.00615774
rxn10074						-1.88186	0.00203204	0.00615774
rxn00063	|3.6.1.8|	R00087	K01513	cpd00001 + cpd00002 <=> cpd00012 + cpd00018	H2O + ATP <=> PPi + AMP	0.0690823	0.00204503	0.00616735
rxn00212	|3.6.1.8|3.6.1.9|3.6.1.45|	R00287	K01513	cpd00001 + cpd00026 <=> cpd00089 + cpd00091	H2O + UDPglucose <=> Cori ester + UMP	0.0690823	0.00204503	0.00616735
rxn00359	|3.6.1.9|3.6.2.2|	R00507		cpd00001 + cpd00044 <=> cpd00045 + cpd00048 + cpd00067	H2O + PAPS <=> PAP + SLF + H+	0.0690823	0.00204503	0.00616735
rxn00367	|3.6.1.8|	R00515	K01513	cpd00001 + cpd00052 <=> cpd00012 + cpd00046	H2O + CTP <=> PPi + CMP	0.0690823	0.00204503	0.00616735
rxn00463	|3.6.1.8|3.6.1.19|	R00662	K01513	cpd00001 + cpd00062 <=> cpd00012 + cpd00091	H2O + UTP <=> PPi + UMP	0.0690823	0.00204503	0.00616735
rxn02176	|3.6.1.9|	R03036	K01513	cpd00001 + cpd00655 <=> cpd00018 + cpd00834	H2O + Dephospho-CoA <=> AMP + Phosphopantetheine	0.0690823	0.00204503	0.00616735
rxn07059	|3.5.3.5|3.5.3.6|3.5.3.9|3.5.3.12|3.5.3.13|			cpd00001 + cpd00067 + cpd03611 <=> cpd00013 + cpd11636	H2O + H+ + Amidines => NH3 + Amide	0.0349044	0.0020449	0.00616735
rxn00014	|1.11.1.5|	R00017		cpd00025 + (2) cpd00067 + (2) cpd00110 <=> (2) cpd00001 + (2) cpd00109	H2O2 + 2 H+ + 2 Cytochrome c2+ <=> 2 H2O + 2 Cytochrome c3+	0.163118	0.00207701	0.00625949
rxn02834	3.6.1.31	R04035	K01523	cpd00001 + cpd01775 <=> cpd00012 + cpd01777	H2O + Phosphoribosyl-ATP <=> PPi + Phosphoribosyl-AMP	-0.0281287	0.00214889	0.00645227
rxn03540	|6.3.5.10|	R05225	K02232	(4) cpd00001 + (4) cpd00002 + (4) cpd00053 + cpd03916 <=> (4) cpd00008 + (4) cpd00009 + (4) cpd00023 + (4) cpd00067 + cpd03917	4 H2O + 4 ATP + 4 L-Glutamine + Adenosyl cobyrinate diamide <=> 4 ADP + 4 Phosphate + 4 GLU + 4 H+ + Adenosylcobyric acid	0.0365143	0.00220274	0.00645227
rxn07876	|1.2.1.-|	R08087	K13774	cpd00001 + cpd00003 + cpd06739 <=> cpd00004 + (2) cpd00067 + cpd15166	H2O + NAD + (R)-(+)-Citronellal <=> NADH + 2 H+ + Citronellate	0.16665	0.00218868	0.00645227
rxn07885	|1.2.1.-|	R08096	K13774	cpd00001 + cpd00003 + cpd08238 <=> cpd00004 + (2) cpd00067 + cpd15166	H2O + NAD + (S)-(-)-Citronellal <=> NADH + 2 H+ + Citronellate	0.16665	0.00218868	0.00645227
rxn06023	2.7.8.7	R01625	K00997	cpd00010 + cpd12370 <=> cpd00045 + cpd11493	CoA + apo-ACP <=> PAP + ACP	0.0215979	0.00216224	0.00645227
rxn01925	|2.3.1.168|	R02662	K09699	cpd00449 + cpd00481 <=> cpd00010 + cpd02700	Dihydrolipoamide + Isobutyryl-CoA <=> CoA + S-(2-Methylpropanoyl)-dihydrolipoamide	-0.280943	0.00224127	0.00645227
rxn02271	|2.3.1.168|			cpd00449 + cpd00760 <=> cpd00010 + cpd03045	Dihydrolipoamide + 2-Methylbutyryl-CoA => CoA + S-(2-Methylbutanoyl)-dihydrolipoamide	-0.280943	0.00224127	0.00645227
rxn02867	|2.3.1.168|			cpd00449 + cpd01882 <=> cpd00010 + cpd03046	Dihydrolipoamide + Isovaleryl-CoA => CoA + S-(3-Methylbutanoyl)-dihydrolipoamide	-0.280943	0.00224127	0.00645227
rxn06335	|2.3.1.168|	R03174	K09699	cpd00449 + cpd00760 <=> cpd00010 + cpd14703	Dihydrolipoamide + 2-Methylbutyryl-CoA <=> CoA + S-(2-Methylbutanoyl)-dihydrolipoamide-E	-0.280943	0.00224127	0.00645227
rxn06586	|2.3.1.168|	R04097	K09699	cpd00449 + cpd01882 <=> cpd00010 + cpd14699	Dihydrolipoamide + Isovaleryl-CoA <=> CoA + S-(3-Methylbutanoyl)-dihydrolipoamide-E	-0.280943	0.00224127	0.00645227
Ex_Lanosterol						-1.1248	0.00226277	0.00645227
rxn01340						-1.1248	0.00226277	0.00645227
rxn01811						-1.1248	0.00226277	0.00645227
rxn03572						-1.1248	0.00226277	0.00645227
rxn04807						-1.1248	0.00226277	0.00645227
rxn04808						-1.1248	0.00226277	0.00645227
rxn04823						-1.1248	0.00226277	0.00645227
rxn04827						-1.1248	0.00226277	0.00645227
rxn04828						-1.1248	0.00226277	0.00645227
rxn04829						-1.1248	0.00226277	0.00645227
rxn04848						-1.1248	0.00226277	0.00645227
rxn04849						-1.1248	0.00226277	0.00645227
rxn04850						-1.1248	0.00226277	0.00645227
rxn04851						-1.1248	0.00226277	0.00645227
rxn04852						-1.1248	0.00226277	0.00645227
rxn04854						-1.1248	0.00226277	0.00645227
rxn04856						-1.1248	0.00226277	0.00645227
rxn04857						-1.1248	0.00226277	0.00645227
rxn04858						-1.1248	0.00226277	0.00645227
rxn04860						-1.1248	0.00226277	0.00645227
rxn04861						-1.1248	0.00226277	0.00645227
rxn04862						-1.1248	0.00226277	0.00645227
rxn04869						-1.1248	0.00226277	0.00645227
rxn04871						-1.1248	0.00226277	0.00645227
rxn04878						-1.1248	0.00226277	0.00645227
rxn04882						-1.1248	0.00226277	0.00645227
rxn04883						-1.1248	0.00226277	0.00645227
rxn04884						-1.1248	0.00226277	0.00645227
rxn04888						-1.1248	0.00226277	0.00645227
rxn04890						-1.1248	0.00226277	0.00645227
rxn04891						-1.1248	0.00226277	0.00645227
rxn04892						-1.1248	0.00226277	0.00645227
rxn04893						-1.1248	0.00226277	0.00645227
rxn04901						-1.1248	0.00226277	0.00645227
rxn04902						-1.1248	0.00226277	0.00645227
rxn04910						-1.1248	0.00226277	0.00645227
rxn04915						-1.1248	0.00226277	0.00645227
rxn06427						-1.1248	0.00226277	0.00645227
rxn06597						-1.1248	0.00226277	0.00645227
rxn07729						-1.1248	0.00226277	0.00645227
rxn09617						-1.1248	0.00226277	0.00645227
rxn11795						-1.1248	0.00226277	0.00645227
rxn11798						-1.1248	0.00226277	0.00645227
rxn11799						-1.1248	0.00226277	0.00645227
rxn11802						-1.1248	0.00226277	0.00645227
rxn11803						-1.1248	0.00226277	0.00645227
rxn11805						-1.1248	0.00226277	0.00645227
rxn11813						-1.1248	0.00226277	0.00645227
rxn11822						-1.1248	0.00226277	0.00645227
rxn11831						-1.1248	0.00226277	0.00645227
rxn11832						-1.1248	0.00226277	0.00645227
rxn11840						-1.1248	0.00226277	0.00645227
rxn11841						-1.1248	0.00226277	0.00645227
rxn11851						-1.1248	0.00226277	0.00645227
rxn11852						-1.1248	0.00226277	0.00645227
rxn11853						-1.1248	0.00226277	0.00645227
rxn11854						-1.1248	0.00226277	0.00645227
rxn11900						-1.1248	0.00226277	0.00645227
rxn11901						-1.1248	0.00226277	0.00645227
rxn11902						-1.1248	0.00226277	0.00645227
rxn11954						-1.1248	0.00226277	0.00645227
rxn11956						-1.1248	0.00226277	0.00645227
rxn11958						-1.1248	0.00226277	0.00645227
rxn11975						-1.1248	0.00226277	0.00645227
rxn11992						-1.1248	0.00226277	0.00645227
rxn12000						-1.1248	0.00226277	0.00645227
rxn12001						-1.1248	0.00226277	0.00645227
rxn12024						-1.1248	0.00226277	0.00645227
rxn12029						-1.1248	0.00226277	0.00645227
rxn12031						-1.1248	0.00226277	0.00645227
rxn12032						-1.1248	0.00226277	0.00645227
rxn13961						-1.1248	0.00226277	0.00645227
t_Lanosterol						-1.1248	0.00226277	0.00645227
rxn06671	|2.4.1.-|	R04377	K03429	cpd00026 + cpd12452 <=> cpd00014 + cpd12815	UDPglucose + Glcbeta1->3acyl2Gro <=> UDP + Diglucosyl-diacylglycerol	0.0657228	0.00229261	0.00653312
rxn03485						-0.509808	0.0022983	0.0065451
rxn00880						-1.33594	0.0023366	0.00664986
rxn01336	|1.1.1.51|1.1.1.63|1.1.1.239|	R01836	K04119	cpd00003 + cpd00420 <=> cpd00004 + cpd00067 + cpd00237	NAD + Testosterone <=> NADH + H+ + Androstenedione	0.0637426	0.0023425	0.00666235
rxn03061	4.2.1.99	R04425	K01682	cpd02799 <=> cpd00001 + cpd02597	Methylisocitrate <=> H2O + cis-2-Methylaconitate	0.598608	0.00235557	0.00669518
rxn02297	2.3.1.47	R03210	K00652	cpd00035 + cpd00067 + cpd00782 <=> cpd00010 + cpd00011 + cpd00800	ALA + H+ + Pimeloyl-CoA <=> CoA + CO2 + 8-Amino-7-oxononanoate	0.112931	0.00241572	0.00686171
rxn02450	|3.1.1.5|	R03417	K06130	cpd00001 + cpd03557 <=> cpd00049 + cpd00908	H2O + L-1-Lysophosphatidylethanolamine <=> R-COOH + Glycerophosphoethanolamine	0.177359	0.00242176	0.00687442
rxn03842	|3.5.3.9|	R05554	K14977	cpd00001 + cpd01419 <=> cpd00013 + cpd00465	H2O + Ureidoglycine <=> NH3 + Ureidoglycolate	0.113504	0.00243019	0.0068939
rxn00391	|3.1.3.2|	R00548	K01078	cpd00001 + cpd00050 <=> cpd00009 + cpd00067 + cpd00220	H2O + FMN <=> Phosphate + H+ + RIBF	0.0250927	0.00248295	0.00703903
rxn00756	|3.1.6.6|	R01028		cpd00001 + cpd00681 <=> cpd00048 + cpd00067 + cpd00098	H2O + Choline sulfate <=> SLF + H+ + Choline	0.0704863	0.00252843	0.00716336
rxn00942	|3.2.2.1|	R01273	K01239	cpd00001 + cpd02016 <=> cpd00067 + cpd00105 + cpd00133	H2O + N-Ribosylnicotinamide <=> H+ + D-Ribose + NICO	0.046433	0.0025678	0.0072565
rxn01545	|3.2.2.1|3.2.2.8|	R02143	K01239	cpd00001 + cpd01217 <=> cpd00105 + cpd00309	H2O + Xanthosine <=> D-Ribose + XAN	0.046433	0.0025678	0.0072565
rxn04512		R06680	K15942	cpd00017 + cpd09173 <=> cpd00019 + cpd09174	SAM + Aklanonic acid <=> S-Adenosylhomocysteine + Aklanonic acid methyl ester	-0.574008	0.00256791	0.0072565
rxn07140		R06675	K15942	cpd00017 + cpd09168 <=> cpd00019 + cpd13429	SAM + Nogalonic acid <=> S-Adenosylhomocysteine + NAME	-0.574008	0.00256791	0.0072565
rxn10003	|6.3.2.5|			cpd00052 + cpd00084 + cpd02201 <=> cpd00009 + cpd00067 + cpd00096 + cpd02666	CTP + L-Cysteine + D-4-Phosphopantothenate <=> Phosphate + H+ + CDP + (R)-4'-Phosphopantothenoyl-L-cysteine	0.00136712	0.00257603	0.00727475
rxn01462	|3.5.3.7|	R01990	K12255	cpd00001 + cpd00762 <=> cpd00073 + cpd00281	H2O + 4-Guanidinobutanoate <=> Urea + GABA	0.472599	0.00261186	0.00737122
rxn09016	3.1.5.1			cpd00001 + cpd00038 <=> cpd00067 + cpd00311 + cpd00421	H2O + GTP <=> H+ + Guanosine + Triphosphate	0.0173745	0.00262282	0.0073974
rxn00926	3.5.4.2	R01244	K01486	cpd00001 + cpd00067 + cpd00128 <=> cpd00013 + cpd00226	H2O + H+ + Adenine <=> NH3 + HYXN	-0.0497468	0.00263905	0.0074384
rxn00426	|4.3.1.17|	R00590	K01752	cpd00054 <=> cpd00001 + cpd01495	Serine <=> H2O + Dehydroalanine	0.0222305	0.00265481	0.00747802
rxn09398	|2.4.1.11|			cpd00026 + cpd15302 <=> cpd00014 + cpd00155	UDPglucose + glycogen(n-1) <=> UDP + Glycogen	-0.0287871	0.00266315	0.00749671
rxn02974		R04265	K12453	cpd00005 + cpd00067 + cpd02638 <=> cpd00006 + cpd02264	TPNH + H+ + CDP-4-dehydro-3,6-dideoxy-D-glucose <=> TPN + CDPparatose	0.11563	0.00271192	0.00762911
rxn01683	|3.2.2.1|	R02341		cpd00001 + cpd01197 <=> cpd00105 + cpd00360	H2O + Nebularine <=> D-Ribose + Purine	0.0455412	0.00273702	0.00769479
rxn00946	|1.3.3.6|1.3.99.3|1.3.99.13|1.3.99.-|	R01279	K00232	cpd00015 + cpd00134 <=> cpd00982 + cpd03126	FAD + Palmitoyl-CoA <=> FADH2 + (2E)-Hexadecenoyl-CoA	0.0556496	0.00275359	0.0077153
rxn02679	|1.3.3.6|1.3.99.3|1.3.99.13|1.3.99.-|	R03777	K00232	cpd00015 + cpd01335 <=> cpd00982 + cpd03130	FAD + Octanoyl-CoA <=> FADH2 + (2E)-Octenoyl-CoA	0.0556496	0.00275359	0.0077153
rxn02720	|1.3.3.6|1.3.99.3|1.3.99.13|1.3.99.-|	R03857	K00232	cpd00015 + cpd01260 <=> cpd00982 + cpd02060	FAD + ddcoa <=> FADH2 + (2E)-Dodecenoyl-CoA	0.0556496	0.00275359	0.0077153
rxn02803	|1.3.3.6|1.3.99.3|1.3.99.13|1.3.99.-|	R03990	K00232	cpd00015 + cpd01695 <=> cpd00982 + cpd03127	FAD + Myristoyl-CoA <=> FADH2 + (2E)-Tetradecenoyl-CoA	0.0556496	0.00275359	0.0077153
rxn03253	|1.3.3.6|1.3.99.3|1.3.99.13|1.3.99.-|	R04754	K00232	cpd00015 + cpd03128 <=> cpd00982 + cpd03129	FAD + Decanoyl-CoA <=> FADH2 + (2E)-Decenoyl-CoA	0.0556496	0.00275359	0.0077153
rxn00405	4.1.1.19	R00566	K01583	cpd00051 + cpd00067 <=> cpd00011 + cpd00152	Arginine + H+ <=> CO2 + Agmatine	0.0201746	0.00277008	0.0077153
rxn05965	|3.1.1.4|	R01315	K01047	cpd00001 + cpd11624 <=> cpd00049 + cpd00067 + cpd02601	H2O + Lecithin <=> R-COOH + H+ + 2-Lysolecithin	-0.109598	0.00283731	0.0077153
rxn06312	|3.1.1.4|			cpd00001 + cpd11789 <=> cpd00067 + cpd02749 + cpd12094	H2O + Plasmenylcholine <=> H+ + 1-Alkenylglycerophosphocholine + Alkanate	-0.109598	0.00283731	0.0077153
rxn07256	|3.1.1.4|	R07379	K01047	cpd00001 + cpd12606 <=> cpd00049 + cpd00067 + cpd02822	H2O + Plasmenylethanolamine <=> R-COOH + H+ + 1-Alkenylglycerophosphoethanolamine	-0.109598	0.00283731	0.0077153
rxn07264	|3.1.1.4|	R07387	K01047	cpd00001 + cpd12678 <=> cpd00049 + cpd00067 + cpd02649	H2O + 1-Radyl-2-acyl-sn-glycero-3-phosphocholine <=> R-COOH + H+ + 1-Alkyl-sn-glycero-3-phosphocholine	-0.109598	0.00283731	0.0077153
rxn09144	|3.1.1.4|			cpd00001 + cpd15521 <=> cpd00067 + cpd01741 + cpd15325	H2O + 1,2-didodecanoyl-sn-glycerol 3-phosphate <=> H+ + ddca + 1-dodecanoyl-sn-glycerol 3-phosphate	-0.109598	0.00283731	0.0077153
rxn09145	|3.1.1.4|			cpd00001 + cpd15522 <=> cpd00067 + cpd03847 + cpd15331	H2O + 1,2-ditetradecanoyl-sn-glycerol 3-phosphate <=> H+ + Myristic acid + 1-tetradecanoyl-sn-glycerol 3-phosphate	-0.109598	0.00283731	0.0077153
rxn09146	|3.1.1.4|			cpd00001 + cpd15523 <=> cpd00067 + cpd15298 + cpd15330	H2O + 1,2-ditetradec-7-enoyl-sn-glycerol 3-phosphate <=> H+ + tetradecenoate + 1-tetradec-7-enoyl-sn-glycerol 3-phosphate	-0.109598	0.00283731	0.0077153
rxn09147	|3.1.1.4|			cpd00001 + cpd15524 <=> cpd00067 + cpd00214 + cpd15327	H2O + 1,2-dihexadecanoyl-sn-glycerol 3-phosphate <=> H+ + Palmitate + 1-hexadecanoyl-sn-glycerol 3-phosphate	-0.109598	0.00283731	0.0077153
rxn09148	|3.1.1.4|			cpd00001 + cpd15525 <=> cpd00067 + cpd15237 + cpd15326	H2O + 1,2-dihexadec-9-enoyl-sn-glycerol 3-phosphate <=> H+ + hexadecenoate + 1-hexadec-9-enoyl-sn-glycerol 3-phosphate	-0.109598	0.00283731	0.0077153
rxn09149	|3.1.1.4|			cpd00001 + cpd15526 <=> cpd00067 + cpd01080 + cpd15329	H2O + 1,2-dioctadecanoyl-sn-glycerol 3-phosphate <=> H+ + Stearate + 1-octadecanoyl-sn-glycerol 3-phosphate	-0.109598	0.00283731	0.0077153
rxn09150	|3.1.1.4|			cpd00001 + cpd15527 <=> cpd00067 + cpd15269 + cpd15328	H2O + 1,2-dioctadec-11-enoyl-sn-glycerol 3-phosphate <=> H+ + octadecenoate + 1-octadec-11-enoyl-sn-glycerol 3-phosphate	-0.109598	0.00283731	0.0077153
rxn09151	|3.1.1.4|			cpd00001 + cpd15528 <=> cpd00067 + cpd01741 + cpd15313	H2O + phosphatidylethanolamine didodecanoyl <=> H+ + ddca + 1-Acyl-sn-glycero-3-phosphoethanolamine dodecanoyl	-0.109598	0.00283731	0.0077153
rxn09152	|3.1.1.4|			cpd00001 + cpd15529 <=> cpd00067 + cpd03847 + cpd15314	H2O + phosphatidylethanolamine ditetradecanoyl <=> H+ + Myristic acid + 1-Acyl-sn-glycero-3-phosphoethanolamine tetradecanoyl	-0.109598	0.00283731	0.0077153
rxn09153	|3.1.1.4|			cpd00001 + cpd15530 <=> cpd00067 + cpd15298 + cpd15315	H2O + phosphatidylethanolamine ditetradec-7-enoyl <=> H+ + tetradecenoate + 1-Acyl-sn-glycero-3-phosphoethanolamine tetradec-7-enoyl	-0.109598	0.00283731	0.0077153
rxn09154	|3.1.1.4|			cpd00001 + cpd15531 <=> cpd00067 + cpd00214 + cpd15316	H2O + phosphatidylethanolamine dihexadecanoyl <=> H+ + Palmitate + 1-Acyl-sn-glycero-3-phosphoethanolamine hexadecanoyl	-0.109598	0.00283731	0.0077153
rxn09155	|3.1.1.4|			cpd00001 + cpd15532 <=> cpd00067 + cpd15237 + cpd15317	H2O + phosphatidylethanolamine dihexadec-9enoyl <=> H+ + hexadecenoate + 1-Acyl-sn-glycero-3-phosphoethanolamine hexadec-9-enoyl	-0.109598	0.00283731	0.0077153
rxn09156	|3.1.1.4|			cpd00001 + cpd15533 <=> (3) cpd00067 + cpd01080 + cpd12547	H2O + phosphatidylethanolamine dioctadecanoyl <=> 3 H+ + Stearate + L-2-Lysophosphatidylethanolamine	-0.109598	0.00283731	0.0077153
rxn09157	|3.1.1.4|			cpd00001 + cpd15534 <=> cpd00067 + cpd12547 + cpd15269	H2O + phosphatidylethanolamine dioctadec-11-enoyl <=> H+ + L-2-Lysophosphatidylethanolamine + octadecenoate	-0.109598	0.00283731	0.0077153
rxn09158	|3.1.1.4|			cpd00001 + cpd15535 <=> cpd00067 + cpd01741 + cpd15318	H2O + Phosphatidylglycerol didodecanoyl <=> H+ + ddca + 1-Acyl-sn-glycero-3-phosphoglycerol dodecanoyl	-0.109598	0.00283731	0.0077153
rxn09159	|3.1.1.4|			cpd00001 + cpd15536 <=> cpd00067 + cpd03847 + cpd15319	H2O + Phosphatidylglycerol ditetradecanoyl <=> H+ + Myristic acid + 1-Acyl-sn-glycero-3-phosphoglycerol tetradecanoyl	-0.109598	0.00283731	0.0077153
rxn09160	|3.1.1.4|			cpd00001 + cpd15537 <=> cpd00067 + cpd15298 + cpd15320	H2O + Phosphatidylglycerol ditetradec-7-enoyl <=> H+ + tetradecenoate + 1-Acyl-sn-glycero-3-phosphoglycerol tetradec-7-enoyl	-0.109598	0.00283731	0.0077153
rxn09161	|3.1.1.4|			cpd00001 + cpd15538 <=> cpd00067 + cpd00214 + cpd15321	H2O + Phosphatidylglycerol dihexadecanoyl <=> H+ + Palmitate + 1-Acyl-sn-glycero-3-phosphoglycerol hexadecanoyl	-0.109598	0.00283731	0.0077153
rxn09162	|3.1.1.4|			cpd00001 + cpd15539 <=> cpd00067 + cpd15237 + cpd15322	H2O + Phosphatidylglycerol dihexadec-9-enoyl <=> H+ + hexadecenoate + 1-Acyl-sn-glycero-3-phosphoglycerol hexadec-9-enoyl	-0.109598	0.00283731	0.0077153
rxn09163	|3.1.1.4|			cpd00001 + cpd15540 <=> cpd00067 + cpd01080 + cpd15323	H2O + Phosphatidylglycerol dioctadecanoyl <=> H+ + Stearate + 1-Acyl-sn-glycero-3-phosphoglycerol octadecanoyl	-0.109598	0.00283731	0.0077153
rxn09164	|3.1.1.4|			cpd00001 + cpd15541 <=> cpd00067 + cpd15269 + cpd15324	H2O + Phosphatidylglycerol dioctadec-11-enoyl <=> H+ + octadecenoate + 1-Acyl-sn-glycero-3-phosphoglycerol octadec-11-enoyl	-0.109598	0.00283731	0.0077153
rxn11977	|3.1.1.4|	R03107		cpd00001 + cpd11789 <=> cpd00049 + cpd00067 + cpd02749	H2O + Plasmenylcholine <=> R-COOH + H+ + 1-Alkenylglycerophosphocholine	-0.109598	0.00283731	0.0077153
rxn11750	|2.4.2.4|	R08222	K00758	cpd00009 + cpd00067 + cpd16329 <=> cpd04810 + cpd16441	Phosphate + H+ + Doxifluridine <=> 5-FU + 5-Deoxyribose-1-phosphate	-0.207626	0.00280319	0.0077153
rxn11758	|2.4.2.4|	R08230	K00758	cpd00509 + cpd04810 <=> cpd00009 + cpd00067 + cpd08545	deoxyribose-1-phosphate + 5-FU <=> Phosphate + H+ + Floxuridine	-0.207626	0.00280319	0.0077153
rxn09062	|3.1.3.4|			cpd00001 + cpd15521 <=> cpd00009 + cpd00067 + cpd15306	H2O + 1,2-didodecanoyl-sn-glycerol 3-phosphate <=> Phosphate + H+ + 1,2-Diacyl-sn-glycerol didodecanoyl	-0.105668	0.00282109	0.0077153
rxn09063	|3.1.3.4|			cpd00001 + cpd15522 <=> cpd00009 + cpd00067 + cpd15307	H2O + 1,2-ditetradecanoyl-sn-glycerol 3-phosphate <=> Phosphate + H+ + 1,2-Diacyl-sn-glycerol ditetradecanoyl	-0.105668	0.00282109	0.0077153
rxn09064	|3.1.3.4|			cpd00001 + cpd15523 <=> cpd00009 + cpd00067 + cpd15308	H2O + 1,2-ditetradec-7-enoyl-sn-glycerol 3-phosphate <=> Phosphate + H+ + 1,2-Diacyl-sn-glycerol ditetradec-7-enoyl	-0.105668	0.00282109	0.0077153
rxn09065	|3.1.3.4|			cpd00001 + cpd15524 <=> cpd00009 + cpd00067 + cpd15309	H2O + 1,2-dihexadecanoyl-sn-glycerol 3-phosphate <=> Phosphate + H+ + 1,2-Diacyl-sn-glycerol dihexadecanoyl	-0.105668	0.00282109	0.0077153
rxn09066	|3.1.3.4|			cpd00001 + cpd15525 <=> cpd00009 + cpd00067 + cpd15310	H2O + 1,2-dihexadec-9-enoyl-sn-glycerol 3-phosphate <=> Phosphate + H+ + 1,2-Diacyl-sn-glycerol dihexadec-9-enoyl	-0.105668	0.00282109	0.0077153
rxn09067	|3.1.3.4|			cpd00001 + cpd15526 <=> cpd00009 + cpd00067 + cpd15311	H2O + 1,2-dioctadecanoyl-sn-glycerol 3-phosphate <=> Phosphate + H+ + 1,2-Diacyl-sn-glycerol dioctadecanoyl	-0.105668	0.00282109	0.0077153
rxn09068	|3.1.3.4|			cpd00001 + cpd15527 <=> cpd00009 + cpd00067 + cpd15312	H2O + 1,2-dioctadec-11-enoyl-sn-glycerol 3-phosphate <=> Phosphate + H+ + 1,2-Diacyl-sn-glycerol dioctadec-11-enoyl	-0.105668	0.00282109	0.0077153
rxn10238	|3.1.3.4|			cpd00001 + cpd15677 <=> cpd00009 + cpd00067 + cpd15701	H2O + 1,2-diisoheptadecanoyl-sn-glycerol 3-phosphate => Phosphate + H+ + 1,2-Diisoheptadecanoyl-sn-glycerol	-0.105668	0.00282109	0.0077153
rxn10239	|3.1.3.4|			cpd00001 + cpd15678 <=> cpd00009 + cpd00067 + cpd15702	H2O + 1,2-dianteisoheptadecanoyl-sn-glycerol 3-phosphate => Phosphate + H+ + 1,2-Dianteisoheptadecanoyl-sn-glycerol	-0.105668	0.00282109	0.0077153
rxn10240	|3.1.3.4|			cpd00001 + cpd15679 <=> cpd00009 + cpd00067 + cpd15703	H2O + 1,2-diisotetradecanoyl-sn-glycerol 3-phosphate => Phosphate + H+ + 1,2-Diisotetradecanoyl-sn-glycerol	-0.105668	0.00282109	0.0077153
rxn10241	|3.1.3.4|			cpd00001 + cpd15680 <=> cpd00009 + cpd00067 + cpd15704	H2O + 1,2-diisopentadecanoyl-sn-glycerol 3-phosphate => Phosphate + H+ + 1,2-Diisopentadecanoyl-sn-glycerol	-0.105668	0.00282109	0.0077153
rxn10242	|3.1.3.4|			cpd00001 + cpd15681 <=> cpd00009 + cpd00067 + cpd15705	H2O + 1,2-dianteisopentadecanoyl-sn-glycerol 3-phosphate => Phosphate + H+ + 1,2-Dianteisopentadecanoyl-sn-glycerol	-0.105668	0.00282109	0.0077153
rxn10243	|3.1.3.4|			cpd00001 + cpd15682 <=> cpd00009 + cpd00067 + cpd15706	H2O + 1,2-diisohexadecanoyl-sn-glycerol 3-phosphate => Phosphate + H+ + 1,2-Diisohexadecanoyl-sn-glycerol	-0.105668	0.00282109	0.0077153
rxn09502	|2.7.1.2|			cpd00002 + cpd00027 <=> cpd00008 + cpd00863	ATP + Glucose <=> ADP + beta-D-Glucose 6-phosphate	-0.0166954	0.00282927	0.0077153
rxn01454	|2.3.3.10|4.1.3.5|	R01978	K01641	cpd00010 + cpd00067 + cpd00292 <=> cpd00001 + cpd00022 + cpd00279	CoA + H+ + HMG-CoA <=> H2O + Acetyl-CoA + Acetoacetyl-CoA	0.170907	0.00278631	0.0077153
rxn04337		R06476	K14374	cpd00017 + cpd08768 <=> cpd00019 + cpd00067 + cpd08769	SAM + Avermectin B2a aglycone <=> S-Adenosylhomocysteine + H+ + Avermectin A2a aglycone	-0.437459	0.00282056	0.0077153
rxn04338		R06477	K14374	cpd00017 + cpd08776 <=> cpd00019 + cpd00067 + cpd08777	SAM + Avermectin B1a aglycone <=> S-Adenosylhomocysteine + H+ + Avermectin A1a aglycone	-0.437459	0.00282056	0.0077153
rxn04339		R06478	K14374	cpd00017 + cpd08752 <=> cpd00019 + cpd00067 + cpd08753	SAM + Avermectin B2b aglycone <=> S-Adenosylhomocysteine + H+ + Avermectin A2b aglycone	-0.437459	0.00282056	0.0077153
rxn04340		R06479	K14374	cpd00017 + cpd08760 <=> cpd00019 + cpd00067 + cpd08761	SAM + Avermectin B1b aglycone <=> S-Adenosylhomocysteine + H+ + Avermectin A1b aglycone	-0.437459	0.00282056	0.0077153
Ex_Allantoin	Exchange reaction	Exchange reaction	Exchange reaction	Exchange reaction	Exchange reaction	0.043546	0.00288097	0.00782434
t_Allantoin	transport reaction	transport reaction	transport reaction	transport reaction	transport reaction	0.043546	0.00288097	0.00782434
rxn06437	|6.1.1.18|	R03652	K01886	cpd00002 + cpd00053 + cpd00067 + cpd11911 <=> cpd00012 + cpd00018 + cpd12060	ATP + L-Glutamine + H+ + tRNA(Gln) <=> PPi + AMP + Gln-tRNA(Gln)	-0.0205637	0.00295144	0.00801079
rxn04809	|2.5.1.18|	R07002	K00799	cpd00042 + cpd10483 <=> cpd10488	GSH + (1R,2S)-Naphthalene epoxide <=> (1R)-Hydroxy-(2R)-glutathionyl-1,2-dihydronaphthalene	0.0944443	0.00302293	0.00808997
rxn04810	|2.5.1.18|	R07003	K00799	cpd00042 + cpd10484 <=> cpd10490	GSH + (1S,2R)-Naphthalene epoxide <=> (1R)-Glutathionyl-(2R)-hydroxy-1,2-dihydronaphthalene	0.0944443	0.00302293	0.00808997
rxn04811	|2.5.1.18|	R07004	K00799	cpd00042 + cpd10484 <=> cpd10489	GSH + (1S,2R)-Naphthalene epoxide <=> (1S)-Hydroxy-(2S)-glutathionyl-1,2-dihydronaphthalene	0.0944443	0.00302293	0.00808997
rxn04830	|2.5.1.18|	R07023	K00799	cpd00042 + cpd10499 <=> cpd10500	GSH + 1-Nitronaphthalene-7,8-oxide <=> 1-Nitro-7-hydroxy-8-glutathionyl-7,8-dihydronaphthalene	0.0944443	0.00302293	0.00808997
rxn04831	|2.5.1.18|	R07024	K00799	cpd00042 + cpd10499 <=> cpd10501	GSH + 1-Nitronaphthalene-7,8-oxide <=> 1-Nitro-7-glutathionyl-8-hydroxy-7,8-dihydronaphthalene	0.0944443	0.00302293	0.00808997
rxn04832	|2.5.1.18|	R07025	K00799	cpd00042 + cpd10497 <=> cpd10502	GSH + 1-Nitronaphthalene-5,6-oxide <=> 1-Nitro-5-hydroxy-6-glutathionyl-5,6-dihydronaphthalene	0.0944443	0.00302293	0.00808997
rxn04833	|2.5.1.18|	R07026	K00799	cpd00042 + cpd10497 <=> cpd10503	GSH + 1-Nitronaphthalene-5,6-oxide <=> 1-Nitro-5-glutathionyl-6-hydroxy-5,6-dihydronaphthalene	0.0944443	0.00302293	0.00808997
rxn04872	|2.5.1.18|	R07069	K00799	cpd00042 + cpd10536 <=> cpd10544	GSH + Bromobenzene-3,4-oxide <=> 3,4-Dihydro-3-hydroxy-4-S-glutathionyl bromobenzene	0.0944443	0.00302293	0.00808997
rxn04873	|2.5.1.18|	R07070	K00799	cpd00042 + cpd10537 <=> cpd10545	GSH + Bromobenzene-2,3-oxide <=> 2,3-Dihydro-2-S-glutathionyl-3-hydroxy bromobenzene	0.0944443	0.00302293	0.00808997
rxn04886	|2.5.1.18|	R07083	K00799	cpd00042 + cpd10548 <=> cpd10552	GSH + Benzo[a]pyrene-4,5-oxide <=> 4,5-Dihydro-4-hydroxy-5-S-glutathionyl-benzo[a]pyrene	0.0944443	0.00302293	0.00808997
rxn04887	|2.5.1.18|	R07084	K00799	cpd00042 + cpd10549 <=> cpd00001 + cpd10553	GSH + Benzo[a]pyrene-7,8-diol <=> H2O + 7,8-Dihydro-7-hydroxy-8-S-glutathionyl-benzo[a]pyrene	0.0944443	0.00302293	0.00808997
rxn04894	|2.5.1.18|	R07091	K00799	cpd00042 + cpd10555 <=> cpd10558	GSH + 2,2-Dichloroacetaldehyde <=> S-(2,2-Dichloro-1-hydroxy)ethyl glutathione	0.0944443	0.00302293	0.00808997
rxn04895	|2.5.1.18|	R07092	K00799	cpd00042 + cpd10554 <=> cpd00067 + cpd00099 + cpd10562	GSH + 2,2-Dichlorooxirane <=> H+ + HCl + 2-(S-Glutathionyl)acetyl chloride	0.0944443	0.00302293	0.00808997
rxn04896	|2.5.1.18|	R07093	K00799	cpd00042 + cpd10556 <=> cpd00067 + cpd00099 + cpd10561	GSH + Chloroacetyl chloride <=> H+ + HCl + S-(2-Chloroacetyl)glutathione	0.0944443	0.00302293	0.00808997
rxn04903	|2.5.1.18|	R07100	K00799	cpd00042 + cpd04167 <=> cpd00067 + cpd00099 + cpd10565	GSH + TCE <=> H+ + HCl + DCVG	0.0944443	0.00302293	0.00808997
rxn04916	|2.5.1.18|	R07113	K00799	cpd00042 + cpd07971 <=> cpd00067 + (2) cpd00966 + cpd10571	GSH + 1,2-Dibromoethane <=> H+ + 2 Br- + Glutathione episulfonium ion	0.0944443	0.00302293	0.00808997
rxn04919	|2.5.1.18|	R07116	K00799	cpd00042 + cpd10567 <=> cpd00067 + cpd00966 + cpd10568	GSH + 2-Bromoacetaldehyde <=> H+ + Br- + S-(Formylmethyl)glutathione	0.0944443	0.00302293	0.00808997
rxn07181	|2.5.1.18|	R07094	K00799	cpd00042 + cpd10562 <=> cpd00067 + cpd00099 + cpd10560	GSH + 2-(S-Glutathionyl)acetyl chloride <=> H+ + HCl + 2-(S-Glutathionyl)acetyl glutathione	0.0944443	0.00302293	0.00808997
rxn11808	|2.5.1.18|	R08280	K00799	cpd00042 + cpd04806 <=> cpd00001 + cpd08400	GSH + Aldophosphamide <=> H2O + 4-Glutathionyl cyclophosphamide	0.0944443	0.00302293	0.00808997
rxn12154	|2.5.1.18|	R08511		cpd00042 + cpd00542 <=> cpd00067 + cpd00150 + cpd12076	GSH + R-CN <=> H+ + CN- + R-S-Glutathione	0.0944443	0.00302293	0.00808997
rxn01990	4.1.2.20	R02754	K01630	cpd00515 <=> cpd00020 + cpd00843	5-Dehydro-4-deoxy-D-glucarate <=> Pyruvate + Tartronate semialdehyde	-0.085313	0.00299631	0.00808997
rxn02346	|4.1.2.20|	R03277	K01630	cpd00020 + cpd00843 <=> cpd02439	Pyruvate + Tartronate semialdehyde <=> 2-Dehydro-3-deoxy-D-glucarate	-0.085313	0.00299631	0.00808997
rxn04028	|2.1.1.143|	R05776	K08242	cpd00017 + cpd08359 <=> cpd00019 + cpd00067 + cpd08360	SAM + 24-Methylene lophenol <=> S-Adenosylhomocysteine + H+ + 24-Ethylidene lophenol	-0.0871911	0.00300459	0.00808997
rxn13768				cpd15877 <=> cpd15876	NONE	0.138207	0.00305065	0.0081592
rxn07441	|2.6.1.83|	R07613	K10206	cpd00024 + cpd00504 <=> cpd00001 + cpd00023 + cpd00067 + cpd02465	2-Oxoglutarate + LL-2,6-Diaminopimelate <=> H2O + GLU + H+ + tetrahydrodipicolinate	0.02444	0.0030785	0.00822868
rxn02650	|1.5.1.28|	R03732		cpd00001 + cpd00003 + cpd03767 <=> cpd00004 + cpd00020 + cpd00067 + cpd01258	H2O + NAD + (2S)-2-{[1-(R)-Carboxyethyl]amino}pentanoate <=> NADH + Pyruvate + H+ + L-Norvaline	0.0906514	0.00311552	0.00829233
rxn06731	|2.4.1.102|	R04575		cpd00037 + cpd12605 <=> cpd00014 + cpd02983	UDP-N-acetylglucosamine + beta-D-Galactosyl-1,3-N-acetyl-D-galactosaminyl-R <=> UDP + beta-D-Galactosyl-1,3-(N-acetyl-beta-D-glucosaminyl-1,6)-N-acetyl-D- galactosaminyl-R	0.18781	0.00310549	0.00829233
rxn02250	|1.4.3.6|1.4.3.21|1.4.3.22|	R03139	K00276	cpd00001 + cpd00007 + cpd00726 <=> cpd00013 + cpd00025 + cpd01504	H2O + O2 + 1,3-Diaminopropane <=> NH3 + H2O2 + 3-Aminopropanal	0.307694	0.00311398	0.00829233
rxn02828	|1.4.3.6|1.4.3.21|	R04027	K00276	cpd00007 + cpd01766 <=> cpd00013 + cpd00025 + cpd03688	O2 + N-Methylputrescine <=> NH3 + H2O2 + 1-Methylpyrrolinium	0.307694	0.00311398	0.00829233
rxn03639	|1.4.3.6|1.4.3.21|	R05334		cpd00001 + cpd00007 + cpd01766 <=> cpd00013 + cpd00025 + cpd07859	H2O + O2 + N-Methylputrescine <=> NH3 + H2O2 + 4-Methylaminobutanal	0.307694	0.00311398	0.00829233
rxn04140	|1.4.3.6|1.4.3.21|	R06154	K00276	cpd00001 + cpd00007 + cpd00187 <=> cpd00013 + cpd00025 + cpd00055	H2O + O2 + Methylamine <=> NH3 + H2O2 + Methanal	0.307694	0.00311398	0.00829233
rxn04571	|1.4.3.6|1.4.3.21|	R06740	K00276	cpd00001 + cpd00007 + cpd01155 <=> cpd00013 + cpd00025 + cpd09206	H2O + O2 + Cadaverine <=> NH3 + H2O2 + 5-Aminopentanal	0.307694	0.00311398	0.00829233
rxn14053						-2.71029	0.00312817	0.00832098
rxn00298	|1.1.1.136|	R00421	K13015	cpd00001 + (2) cpd00003 + cpd00037 <=> (2) cpd00004 + (3) cpd00067 + cpd02782	H2O + 2 NAD + UDP-N-acetylglucosamine <=> 2 NADH + 3 H+ + UDP-N-acetyl-D-glucosaminouronate	0.174542	0.00313415	0.00833183
rxn00166	|4.3.1.18|	R00221	K01753	cpd00550 <=> cpd00013 + cpd00020	D-Serine <=> NH3 + Pyruvate	0.111669	0.00315286	0.00837651
rxn11702	|2.2.1.9|	R08165	K02551	cpd00024 + cpd00067 + cpd00658 <=> cpd00011 + cpd16335	2-Oxoglutarate + H+ + Isochorismate <=> CO2 + 2-Succinyl-5-enolpyruvyl-6-hydroxy-3-cyclohexene-1-carboxylate	0.0327448	0.00321918	0.00854753
rxn09614	|2.7.1.36|			cpd00062 + cpd00332 <=> cpd00014 + cpd00812	UTP + (R)-Mevalonate <=> UDP + (R)-5-Phosphomevalonate	0.15679	0.00323885	0.00859457
rxn08929	|3.4.17.13|			cpd00001 + cpd15504 <=> cpd00117 + cpd15501	H2O + two linked disacharide tetrapeptide and tripeptide murein units (uncrosslinked, middle of chain) <=> D-Ala + two linked disacharide tripeptide murein units (uncrosslinked, middle of chain)	0.00222473	0.00325646	0.0086309
rxn08931				cpd00001 + cpd15502 <=> cpd15501	H2O + two disacharide linked murein units, tripeptide crosslinked tripeptide (A2pm->A2pm) (middle of chain) <=> two linked disacharide tripeptide murein units (uncrosslinked, middle of chain)	-0.590005	0.00325646	0.0086309
rxn01446						0.000848461	0.00328584	0.00870351
rxn13687	|1.11.1.5|			cpd00025[e] + (2) cpd00067[e] + (2) cpd00110 <=> (2) cpd00001[e] + (2) cpd00109	2 H+[e] + H2O2[e] + 2 Cytochrome c2+ <=> 2 H2O[e] + 2 Cytochrome c3+	0.158059	0.00331742	0.00878187
rxn00471	|4.3.1.12|	R00671	K01750	cpd00064 <=> cpd00013 + cpd00067 + cpd00129	Ornithine <=> NH3 + H+ + L-Proline	-0.0660829	0.00334597	0.00885212
rxn01297	|1.17.1.4|1.1.1.204|	R01768	K00087	cpd00001 + cpd00003 + cpd00226 <=> cpd00004 + cpd00067 + cpd00309	H2O + NAD + HYXN <=> NADH + H+ + XAN	0.0380159	0.00336695	0.00889692
rxn01522	|1.17.1.4|1.1.1.204|	R02103	K00087	cpd00001 + cpd00003 + cpd00309 <=> cpd00004 + cpd00067 + cpd00300	H2O + NAD + XAN <=> NADH + H+ + Urate	0.0380159	0.00336695	0.00889692
rxn09523	|1.6.99.3|			cpd00004 + cpd00067 + cpd15290 <=> cpd00003 + cpd15291	NADH + H+ + Ubiquinone-6 <=> NAD + Ubiquinol-6	0.0781633	0.00337719	0.00891328
rxn13728	|1.6.99.3|			cpd00004 + cpd00067 + cpd17027 <=> cpd00003 + cpd17026	methylmenaquinone 7 + NADH + H+ <=> methymenaquinol 7 + NAD	0.0781633	0.00337719	0.00891328
rxn08981						2.30745	0.00339139	0.00894538
rxn07405	|2.4.1.-|	R07574	K14596	(2) cpd00026 + cpd03637 <=> (2) cpd00014 + cpd14693	2 UDPglucose + Zeaxanthin <=> 2 UDP + Zeaxanthin diglucoside	-0.18497	0.00342693	0.0090337
rxn04037						0.344658	0.00344377	0.00907266
Ex_Nitrogen	Exchange reaction	Exchange reaction	Exchange reaction	Exchange reaction	Exchange reaction	-0.0586126	0.00346813	0.00911497
rxn06874	|1.18.6.1|	R05185	K00531	(16) cpd00001 + (16) cpd00002 + cpd00528 + (8) cpd11620 <=> (16) cpd00008 + (16) cpd00009 + (2) cpd00013 + (6) cpd00067 + (8) cpd11621 + cpd11640	16 H2O + 16 ATP + N2 + 8 Reducedferredoxin <=> 16 ADP + 16 Phosphate + 2 NH3 + 6 H+ + 8 Oxidizedferredoxin + H2	-0.0586126	0.00346813	0.00911497
rxn06926	|1.18.6.1|	R05496	K00531	cpd00001 + cpd00002 + cpd00067 + cpd01090 + cpd11620 <=> cpd00008 + cpd00009 + cpd03956 + cpd11621	H2O + ATP + H+ + Ethyne + Reducedferredoxin <=> ADP + Phosphate + Ethylene + Oxidizedferredoxin	-0.0586126	0.00346813	0.00911497
t_Nitrogen	transport reaction	transport reaction	transport reaction	transport reaction	transport reaction	-0.0586126	0.00346813	0.00911497
rxn14000	1.4.1.18	R00446	K19064	cpd00001 + cpd00003 + cpd00039 <=> cpd00004 + cpd00013 + cpd00067 + cpd02522	L-Lysine + NAD+ + H2O <=> L-2-Aminoadipate 6-semialdehyde + NADH + NH3 + H+	-0.22593	0.00348715	0.00915951
rxn14146	3.1.4.52	R08991	K13243	cpd00001 + cpd15167 <=> cpd18057	3',5'-Cyclic diGMP + H2O <=> 5'-Phosphoguanylyl(3'->5')guanosine	0.0984921	0.00350998	0.00921397
Ex_LArabinose	Exchange reaction	Exchange reaction	Exchange reaction	Exchange reaction	Exchange reaction	-0.0239638	0.00360455	0.00941722
t_LArabinose	transport reaction	transport reaction	transport reaction	transport reaction	transport reaction	-0.0239638	0.00360455	0.00941722
rxn08435	|3.1.2.14|			cpd00001 + cpd15294 <=> cpd00067 + cpd11493 + cpd15298	H2O + Tetradecenoyl-ACP <=> H+ + ACP + tetradecenoate	-0.0582067	0.00360334	0.00941722
rxn08436	|3.1.2.14|			cpd00001 + cpd15277 <=> cpd00067 + cpd00214 + cpd11493	H2O + Palmitoyl-ACP <=> H+ + Palmitate + ACP	-0.0582067	0.00360334	0.00941722
rxn08437	|3.1.2.14|			cpd00001 + cpd15239 <=> cpd00067 + cpd11493 + cpd15237	H2O + Hexadecenoyl-ACP <=> H+ + ACP + hexadecenoate	-0.0582067	0.00360334	0.00941722
rxn09454	|3.1.2.14|			cpd00001 + cpd15271 <=> cpd00067 + cpd11493 + cpd15270	H2O + Octadecynoyl-ACP <=> H+ + ACP + octadecynoate	-0.0582067	0.00360334	0.00941722
rxn09455	|3.1.2.14|			cpd00001 + cpd11825 <=> cpd00067 + cpd11493 + cpd15269	H2O + Octadecenoyl-ACP <=> H+ + ACP + octadecenoate	-0.0582067	0.00360334	0.00941722
rxn09456	|3.1.2.14|			cpd00001 + cpd15268 <=> cpd00067 + cpd01080 + cpd11493	H2O + Octadecanoyl-ACP <=> H+ + Stearate + ACP	-0.0582067	0.00360334	0.00941722
rxn02128	|2.7.1.33|2.7.1.34|	R02971	K00867	cpd00002 + cpd00620 <=> cpd00008 + cpd00834	ATP + Pantetheine <=> ADP + Phosphopantetheine	0.0103537	0.00365619	0.00954081
rxn03047	|2.7.1.33|	R04391	K00867	cpd00002 + cpd02524 <=> cpd00008 + cpd02666	ATP + N-Pantothenoylcysteine <=> ADP + (R)-4'-Phosphopantothenoyl-L-cysteine	0.0103537	0.00365619	0.00954081
rxn00999	|1.13.11.27|	R01372	K00457	cpd00007 + cpd00143 <=> cpd00011 + cpd03480	O2 + Phenylpyruvate <=> CO2 + 2-Hydroxyphenylacetate	0.133434	0.00369068	0.00962511
rxn00465						1.19667	0.00369439	0.00962905
rxn03874	|4.2.1.17|	R05595	K01692	cpd00001 + cpd00650 <=> cpd03043	H2O + Crotonyl-CoA <=> 3-Hydroxybutanoyl-CoA	0.0754285	0.00373431	0.00972735
rxn04480		R06631	K16436	cpd00067 + cpd00493 + cpd08727 <=> cpd00016 + cpd09089	H+ + Pyridoxamine phosphate + dTDP 1-ester with (6R)-5,6-dihydro-4-hydroxy-6-methyl-5-oxo-2H-pyran <=> Pyridoxal phosphate + dTDP-3-amino-2,3,6-trideoxy-D-threo-hexopyranos-4-ulose	0.0762735	0.0037557	0.00977728
rxn01626	|3.5.2.2|	R02269	K01464	cpd00001 + cpd00337 <=> cpd00067 + cpd01720	H2O + Hydrouracil <=> H+ + 3-Ureidopropionate	0.0388916	0.0037679	0.00979165
rxn02190	|3.5.2.2|	R03055	K01464	cpd00001 + cpd00673 <=> cpd00067 + cpd03034	H2O + Dihydrothymine <=> H+ + 3-Ureidoisobutyrate	0.0388916	0.0037679	0.00979165
rxn11755	|3.5.2.2|	R08227	K01464	cpd00001 + cpd16434 <=> cpd00067 + cpd16435	H2O + 5-Fluorodihydrouracil <=> H+ + 2-Fluoro-3-ureidopropionic acid	0.0388916	0.0037679	0.00979165
rxn00610	|3.1.3.21|	R07298		cpd00001 + cpd00080 <=> cpd00009 + cpd00067 + cpd00100	H2O + GLYC-3-P <=> Phosphate + H+ + GLYC	-0.25793	0.00380051	0.00987054
rxn12676				cpd00001 + cpd00192 <=> cpd00022 + cpd00484	H2O + p-Coumaroyl-CoA <=> Acetyl-CoA + 4-Hydroxybenzaldehyde	0.1473	0.00381232	0.00988372
rxn13207				cpd00001 + cpd00003 + cpd00010 + cpd00192 <=> cpd00004 + cpd00022 + cpd00067 + cpd16876	NONE	0.1473	0.00381232	0.00988372
rxn13208				cpd00001 + cpd16876 <=> cpd00010 + cpd00067 + cpd00136	NONE	0.1473	0.00381232	0.00988372
rxn02168	|4.2.1.55|	R03027	K17865	cpd02234 <=> cpd00001 + cpd00650	(R)-3-Hydroxybutanoyl-CoA <=> H2O + Crotonyl-CoA	0.131538	0.00389115	0.0100821
rxn03437	|4.2.1.9|	R05070	K01687	cpd02535 <=> cpd00001 + cpd00508	2,3-Dihydroxy-3-methylvalerate <=> H2O + 3MOP	0.0247039	0.00391452	0.0101367
rxn00988						0.884905	0.00392999	0.0101708
rxn01639	|3.5.3.8|	R02285	K01479	cpd00001 + cpd00344 <=> cpd00023 + cpd00378	H2O + N-Formimino-L-glutamate <=> GLU + Formamide	0.137977	0.00393706	0.0101831
rxn00456	|4.4.1.11|	R00654	K01761	cpd00001 + cpd00060 <=> cpd00013 + cpd00094 + cpd00324	H2O + Methionine <=> NH3 + 2-Oxobutyrate + MTTL	-0.0504179	0.00399556	0.0103283
rxn07189	|1.2.7.4|	R07157	K00192	cpd00001 + cpd00204 + cpd11621 <=> cpd00011 + (3) cpd00067 + cpd11620	H2O + CO + Oxidizedferredoxin <=> CO2 + 3 H+ + Reducedferredoxin	0.0783653	0.00404312	0.0104451
rxn02107						-1.51558	0.00409437	0.0105713
rxn02319	2.7.1.51	R03241	K00879	cpd00002 + cpd01186 <=> cpd00008 + cpd00806	ATP + L-Fuculose <=> ADP + L-Fuculose1-phosphate	0.10194	0.00413884	0.0106736
rxn00989	|3.1.2.11|	R01358		cpd00001 + cpd00279 <=> cpd00010 + cpd00067 + cpd00142	H2O + Acetoacetyl-CoA <=> CoA + H+ + Acetoacetate	0.264619	0.00413798	0.0106736
rxn01926	|2.7.2.-|	R02664	K05715	cpd00002 + cpd00482 <=> cpd00008 + cpd00853	ATP + 2-Phospho-D-glycerate <=> ADP + DPG	-1.43163	0.0041642	0.0107327
rxn03387	|3.2.1.31|			(2) cpd00001 + (4) cpd00067 + cpd03428 <=> (2) cpd00164 + cpd03431	2 H2O + 4 H+ + Bilirubin-bisglucuronoside => 2 Glucuronate + D-Urobilinogen	-0.0329743	0.00417497	0.0107416
rxn11641	|1.-.-.-|3.2.1.31|			(2) cpd00001 + (6) cpd00067 + cpd03428 + cpd11850 <=> (2) cpd00164 + cpd03431 + cpd12040	2 H2O + 6 H+ + Bilirubin-bisglucuronoside + Donor <=> 2 Glucuronate + D-Urobilinogen + Oxidized donor	-0.0329743	0.00417497	0.0107416
rxn01521	3.1.3.5|3.1.3.5)	R02102	K01081	cpd00001 + cpd00299 <=> cpd00009 + cpd00067 + cpd00412	H2O + dUMP <=> Phosphate + H+ + Deoxyuridine	-0.00868809	0.00417385	0.0107416
rxn01445	3.1.3.5|3.1.3.5)	R01968	K01081	cpd00001 + cpd00296 <=> cpd00009 + cpd00067 + cpd00277	H2O + dGMP <=> Phosphate + H+ + Deoxyguanosine	-0.00785892	0.00424749	0.0109218
rxn00250	|6.4.1.1|	R00344	K01958	cpd00002 + cpd00020 + cpd00242 <=> cpd00008 + cpd00009 + cpd00032 + cpd00067	ATP + Pyruvate + HCO3- <=> ADP + Phosphate + Oxaloacetate + H+	-0.0157995	0.00429787	0.0110448
rxn01635	|3.5.4.22|	R02280	K21062	cpd00001 + cpd00067 + cpd02626 <=> cpd00013 + cpd00340	H2O + H+ + 1-Pyrroline-4-hydroxy-2-carboxylate <=> NH3 + 2,5-Dioxopentanoate	-0.213817	0.00430814	0.0110648
rxn00738	|3.5.99.7|	R00997	K01505	cpd00001 + cpd00909 <=> cpd00013 + cpd00094	H2O + 1-Aminocyclopropane-1-carboxylate <=> NH3 + 2-Oxobutyrate	0.192413	0.00433542	0.0111283
rxn07586		R07772	K02189	cpd00001 + cpd08371 <=> cpd00067 + cpd00071 + cpd14960	H2O + Cobalt-precorrin 5 <=> H+ + AALD + Cobalt-precorrin 5B	0.0401788	0.00438682	0.0112537
rxn11728	|1.1.1.292|	R08194		cpd00006 + cpd16352 <=> cpd00005 + cpd00067 + cpd03896	TPN + 1,5-Anhydro-D-mannitol <=> TPNH + H+ + 1,5-Anhydro-D-fructose	0.0618416	0.00439894	0.0112782
rxn05089	|1.8.3.5|	R07360		cpd00001 + cpd00007 + cpd04131 <=> cpd00025 + cpd00084 + cpd11253	H2O + O2 + Prenyl-L-cysteine <=> H2O2 + L-Cysteine + Prenal	0.0758562	0.0044633	0.0114366
rxn00693	2.1.1.13|2.1.1.14	R00946	K00548	cpd00135 + cpd00345 <=> cpd00060 + cpd00087	L-Homocysteine + 5-Methyltetrahydrofolate <=> Methionine + THF	0.0105724	0.00448466	0.0114846
rxn02318	|5.3.1.26|	R03240	K01819	cpd00818 <=> cpd00805	6-Phospho-D-galactose <=> D-Tagatose 6-phosphate	0.0667744	0.00450228	0.011523
rxn06389	|2.7.1.68|	R03469	K00889	cpd00002 + cpd11837 <=> cpd00008 + cpd12582	ATP + Phosphatidylinositol 4-phosphate <=> ADP + Phosphatidylinositol-4,5-bisphosphate	0.159811	0.004634	0.0117873
rxn01634						-1.16699	0.00463503	0.0117873
rxn08656						Inf	0.00463189	0.0117873
rxn10453						Inf	0.00463189	0.0117873
rxn11258						Inf	0.00463189	0.0117873
rxn13753						Inf	0.00463189	0.0117873
rxn13814						Inf	0.00463189	0.0117873
rxn14423						Inf	0.00463189	0.0117873
rxn14424						Inf	0.00463189	0.0117873
rxn14425						Inf	0.00463189	0.0117873
rxn14426						Inf	0.00463189	0.0117873
rxn00775	|3.6.1.13|			cpd00001 + cpd00251 <=> cpd00018 + cpd00101	H2O + ADPribose <=> AMP + Ribose 5-phosphate	0.0115629	0.004672	0.0118745
rxn03224	|2.1.1.114|	R04711	K00591	cpd00017 + cpd03092 <=> cpd00019 + cpd00067 + cpd03151	SAM + 3-Hexaprenyl-4,5-dihydroxybenzoate <=> S-Adenosylhomocysteine + H+ + 3-Hexaprenyl-4-hydroxy-5-methoxybenzoate	0.139708	0.00476971	0.0120948
rxn05003	|2.1.1.64|	R07235	K00591	cpd00017 + cpd02064 <=> cpd00019 + cpd01351	SAM + 3-Demethylubiquinone-9 <=> S-Adenosylhomocysteine + Ubiquinone-9	0.139708	0.00476971	0.0120948
rxn13186		R02175	K00591	cpd00017 + cpd03442 <=> cpd00019 + cpd00067 + cpd15290	NONE	0.139708	0.00476971	0.0120948
rxn14042	2.1.1.114	R08771	K00591	cpd00017 + cpd17679 <=> cpd00019 + cpd17682	3-Polyprenyl-4,5-dihydroxybenzoate + S-Adenosyl-L-methionine <=> 3-Polyprenyl-4-hydroxy-5-methoxybenzoate + S-Adenosyl-L-homocysteine	0.139708	0.00476971	0.0120948
rxn05918	|2.4.1.83|	R01009	K00721	cpd00083 + cpd11619 <=> cpd00031 + cpd12407	GDP-mannose + Dolichyl phosphate <=> GDP + Dolichyl phosphate D-mannose	0.0140198	0.00478408	0.0121243
rxn01629	5.4.3.8	R02272	K01845	cpd00338 <=> cpd02345	5-Aminolevulinate <=> L-Glutamate1-semialdehyde	0.00576141	0.00479599	0.0121475
rxn00187	6.3.1.2	R00253	K01915	cpd00002 + cpd00013 + cpd00023 <=> cpd00008 + cpd00009 + cpd00053 + cpd00067	ATP + NH3 + GLU <=> ADP + Phosphate + L-Glutamine + H+	0.00453211	0.00483708	0.0122234
rxn03406	|6.3.1.2|			cpd00002 + cpd00013 + cpd03487 <=> cpd00008 + cpd00009 + cpd00067 + cpd03488	ATP + NH3 + Undecaprenyl-diphospho-N-acetylmuramoyl-(N-acetylglucosamine)-L-alanyl-D-glutamyl-L-lysyl-D-alanyl-D-alanine <=> ADP + Phosphate + H+ + Undecaprenyl-diphospho-N-acetylmuramoyl-(N-acetylglucosamine)-L-alanyl-D-glutaminyl-L-lysyl-D-alanyl-D-alanine	0.00453211	0.00483708	0.0122234
rxn03407	|6.3.1.2|	R05030	K07009	cpd00002 + cpd00013 + cpd03491 <=> cpd00008 + cpd00009 + cpd00067 + cpd03492	ATP + NH3 + Undecaprenyl-diphospho-N-acetylmuramoyl-(N-acetylglucosamine)-L-alanyl-gamma-D-glutamyl-L-lysyl-D-alanyl-D-alanine <=> ADP + Phosphate + H+ + Undecaprenyl-diphospho-N-acetylmuramoyl-(N-acetylglucosamine)-L-alanyl-D-isoglutaminyl-L-lysyl-D-alanyl-D-alanine	0.00453211	0.00483708	0.0122234
rxn03409	|6.3.1.2|			cpd00002 + cpd00013 + cpd03495 <=> cpd00008 + cpd00009 + cpd00067 + cpd03496	ATP + NH3 + Undecaprenyl-diphospho-N-acetylmuramoyl--N-acetylglucosamine-L-ala-D-glu-meso-2-6-diaminopimeloyl-D-ala-D-ala <=> ADP + Phosphate + H+ + Undecaprenyl-diphospho-N-acetylmuramoyl-(N-acetylglucosamine)-L-alanyl-D-glutaminyl-meso-2,6-diaminopimeloyl-D-alanyl-D-alanine	0.00453211	0.00483708	0.0122234
rxn01029	|3.5.3.12|	R01416	K10536	cpd00001 + cpd00152 <=> cpd00013 + cpd00341	H2O + Agmatine <=> NH3 + N-Carbamoylputrescine	-0.0464884	0.00483992	0.0122235
rxn02306						-3.36218	0.00486411	0.0122776
rxn02045	|5.4.3.4|	R02852	K01844	cpd00549 <=> cpd03073	D-Lysine <=> 2,5-Diaminohexanoate	-0.111266	0.0049096	0.0123782
rxn02344	|5.4.3.3|	R03275	K01844	cpd00840 <=> cpd00874	L-beta-Lysine <=> (3S,5S)-3,5-Diaminocaproate	-0.111266	0.0049096	0.0123782
rxn11547	|2.1.1.35|			cpd00017 + cpd11767 <=> cpd00019 + cpd00067 + cpd12321	SAM + tRNA uridine <=> S-Adenosylhomocysteine + H+ + tRNA containing thymine	0.0672799	0.00492302	0.0123978
rxn11951	|2.1.1.35|	R00594		cpd00017 + cpd11948 <=> cpd00019 + cpd00067 + cpd11947	SAM + tRNA UpsiC <=> S-Adenosylhomocysteine + H+ + tRNA TpsiC	0.0672799	0.00492302	0.0123978
rxn02446	|1.1.1.51|	R03406	K05296	cpd00003 + cpd02637 <=> cpd00004 + cpd00067 + cpd00904	NAD + Androstenediol <=> NADH + H+ + DHA	0.129844	0.00497998	0.0125269
rxn02447	|1.1.1.51|	R03407	K05296	cpd00006 + cpd02637 <=> cpd00005 + cpd00067 + cpd00904	TPN + Androstenediol <=> TPNH + H+ + DHA	0.129844	0.00497998	0.0125269
Ex_Maltose	Exchange reaction	Exchange reaction	Exchange reaction	Exchange reaction	Exchange reaction	-0.00545509	0.00500864	0.0125846
t_Maltose	transport reaction	transport reaction	transport reaction	transport reaction	transport reaction	-0.00545509	0.00500864	0.0125846
rxn06243	|2.4.1.150|	R02790		cpd00037 + cpd11729 <=> cpd00014 + cpd02976	UDP-N-acetylglucosamine + beta-D-Galactosyl-1,4-N-acetyl-D-glucosaminyl-R <=> UDP + N-Acetyl-beta-D-glucosaminyl-1,6-beta-D-galactosyl-1,4-N-acetyl-D- glucosaminyl-R	0.269573	0.00512476	0.012869
rxn03634	|2.4.1.211|	R05326		cpd00009 + cpd00067 + cpd03808 <=> cpd00122 + cpd00348	Phosphate + H+ + Lacto-N-biose <=> GlcNAc + alpha-D-Galactose1-phosphate	0.0585085	0.0052446	0.0130581
rxn01139	|3.1.3.6|	R01562	K01119	cpd00001 + cpd00988 <=> cpd00009 + cpd00067 + cpd00182	H2O + 3'-AMP <=> Phosphate + H+ + Adenosine	0.0150418	0.0052743	0.0130581
rxn01367	|3.1.3.6|	R01877	K01119	cpd00001 + cpd00989 <=> cpd00009 + cpd00067 + cpd00249	H2O + 3'-UMP <=> Phosphate + H+ + Uridine	0.0150418	0.0052743	0.0130581
rxn01549	|3.1.3.6|	R02148	K01119	cpd00001 + cpd03701 <=> cpd00009 + cpd00067 + cpd00311	H2O + Gp <=> Phosphate + H+ + Guanosine	0.0150418	0.0052743	0.0130581
rxn01704	|3.1.3.6|	R02370	K01119	cpd00001 + cpd03454 <=> cpd00009 + cpd00067 + cpd00367	H2O + 3'-CMP <=> Phosphate + H+ + Cytidine	0.0150418	0.0052743	0.0130581
rxn02195	|3.1.3.6|	R03060		cpd00001 + cpd01649 <=> cpd00009 + cpd00067 + cpd00676	H2O + 3'-Ribonucleotide <=> Phosphate + H+ + Ribonucleoside	0.0150418	0.0052743	0.0130581
rxn02454	|3.1.4.16|	R03423		cpd00001 + cpd00913 <=> cpd02164	H2O + 2',3'-Cyclic nucleotide <=> Nucleoside 3'-phosphate	0.0150418	0.0052743	0.0130581
rxn02521	|3.1.4.16|	R03537	K01119	cpd00001 + cpd01570 <=> cpd00988	H2O + 2',3'-Cyclic AMP <=> 3'-AMP	0.0150418	0.0052743	0.0130581
rxn02522	|3.1.4.16|	R03538	K01119	cpd00001 + cpd01572 <=> cpd00989	H2O + 2',3'-Cyclic UMP <=> 3'-UMP	0.0150418	0.0052743	0.0130581
rxn02762	|3.1.4.16|	R03929	K01119	cpd00001 + cpd01571 <=> cpd03454	H2O + 2',3'-Cyclic CMP <=> 3'-CMP	0.0150418	0.0052743	0.0130581
rxn03483	|3.1.4.16|	R05135	K01119	cpd00001 + cpd03702 <=> cpd03701	H2O + 2',3'-Cyclic GMP <=> Gp	0.0150418	0.0052743	0.0130581
rxn02125						-2.62319	0.00526511	0.0130581
rxn03724						-2.62319	0.00526511	0.0130581
rxn03727						-2.62319	0.00526511	0.0130581
rxn04718						-2.62319	0.00526511	0.0130581
rxn04739						-2.62319	0.00526511	0.0130581
rxn04746						-2.62319	0.00526511	0.0130581
rxn07518						-2.62319	0.00526511	0.0130581
rxn07520						-2.62319	0.00526511	0.0130581
rxn07523						-2.62319	0.00526511	0.0130581
rxn07524						-2.62319	0.00526511	0.0130581
rxn11654						-2.62319	0.00526511	0.0130581
rxn11655						-2.62319	0.00526511	0.0130581
rxn11656						-2.62319	0.00526511	0.0130581
rxn11657						-2.62319	0.00526511	0.0130581
rxn02373	1.2.1.41	R03313	K00147	cpd00006 + cpd00009 + cpd00858 <=> cpd00005 + cpd02097	TPN + Phosphate + L-Glutamate5-semialdehyde <=> TPNH + L-Glutamyl 5-phosphate	0.0133777	0.00534998	0.0132305
rxn02990	|1.2.1.41|			cpd00006 + cpd00009 + cpd02345 <=> cpd00005 + cpd03413	TPN + Phosphate + L-Glutamate1-semialdehyde <=> TPNH + L-Glutamyl 1-phosphate	0.0133777	0.00534998	0.0132305
rxn01594	|2.7.7.47|	R02226		cpd00002 + cpd00328 <=> cpd00012 + cpd02189	ATP + Streptomycin <=> PPi + 3''-Adenylylstreptomycin	-0.0667772	0.00539568	0.013336
rxn01453	|1.1.1.36|	R01977	K00023	cpd00006 + cpd02234 <=> cpd00005 + cpd00067 + cpd00279	TPN + (R)-3-Hydroxybutanoyl-CoA <=> TPNH + H+ + Acetoacetyl-CoA	-0.075734	0.00547321	0.0134822
rxn06038	|1.1.1.36|	R01779	K00023	cpd00006 + cpd11812 <=> cpd00005 + cpd00067 + cpd11637	TPN + (R)-3-Hydroxyacyl-CoA <=> TPNH + H+ + 3-Oxoacyl-CoA	-0.075734	0.00547321	0.0134822
rxn12767	|1.1.1.36|			cpd00005 + cpd00067 + cpd03119 <=> cpd00006 + cpd16755	TPNH + H+ + 3-Oxodecanoyl-CoA <=> TPN + (R)-Hydroxydecanoyl-CoA	-0.075734	0.00547321	0.0134822
rxn12768	|1.1.1.36|			cpd00005 + cpd00067 + cpd03117 <=> cpd00006 + cpd16756	TPNH + H+ + 3-Oxododecanoyl-CoA <=> TPN + (R)-3-Hydroxydodecanoyl-CoA	-0.075734	0.00547321	0.0134822
rxn12769	|1.1.1.36|			cpd00005 + cpd00067 + cpd12689 <=> cpd00006 + cpd16758	TPNH + H+ + 3-Oxotetradecanoyl-CoA <=> TPN + (R)-3-hydroxytetradecanoyl-coa	-0.075734	0.00547321	0.0134822
rxn12771	|1.1.1.36|			cpd00005 + cpd00067 + cpd03121 <=> cpd00006 + cpd16759	TPNH + H+ + 3-Oxooctanoyl-CoA <=> TPN + (R)-Hydroxyoctanoyl-CoA	-0.075734	0.00547321	0.0134822
Ex_Arabinan	Exchange reaction	Exchange reaction	Exchange reaction	Exchange reaction	Exchange reaction	-0.0276781	0.00556716	0.0136906
rxn09988	|3.2.1.55|			(2) cpd00001 + cpd12115 <=> (3) cpd00224	2 H2O + Arabinan <=> 3 arabinose	-0.0276781	0.00556716	0.0136906
t_Arabinan	transport reaction	transport reaction	transport reaction	transport reaction	transport reaction	-0.0276781	0.00556716	0.0136906
rxn00104	|2.7.4.1|			cpd00002 + cpd00012 <=> cpd00008 + cpd00067 + cpd00421	ATP + PPi <=> ADP + H+ + Triphosphate	0.0239368	0.00559903	0.0137536
rxn09176	|2.7.4.1|			cpd00002 + cpd00009 + cpd00067 <=> cpd00008 + cpd00012	ATP + Phosphate + H+ <=> ADP + PPi	0.0239368	0.00559903	0.0137536
rxn01850	|1.1.1.208|	R02548	K15095	cpd00006 + cpd00433 <=> cpd00005 + cpd00067 + cpd00627	TPN + (+)-Neomenthol <=> TPNH + H+ + l-Menthone	0.253525	0.00564469	0.0138545
rxn06390	|2.7.7.42|	R03473		cpd00002 + cpd11838 <=> cpd00012 + cpd11841	ATP + [L-Glutamate:ammonia ligase (ADP-forming)] <=> PPi + Adenylyl-[L-glutamate:ammonia ligase (ADP-forming)]	0.154511	0.00564641	0.0138545
rxn06154	|3.8.1.3|			cpd00001 + cpd01248 <=> cpd00067 + cpd00139 + cpd11684	H2O + Haloacetate <=> H+ + Glycolate + Halide	-0.0992687	0.00577541	0.0141631
rxn03044	|2.1.1.90|			cpd00067 + cpd00116 + cpd02509 <=> cpd00001 + cpd02842	H+ + Methanol + 5-Hydroxybenzimidazolylcobamide <=> H2O + Co-Methyl-Co-5-hydroxybenzimidazolylcob(I)amide	0.445716	0.00579706	0.0142004
rxn11601	|2.1.1.90|	R04384	K04480	cpd00067 + cpd00116 + cpd16309 <=> cpd00001 + cpd16312	H+ + Methanol + 5-Hydroxybenzimidazolylcob(I)amide <=> H2O + Co-Methyl-Co-5-hydroxybenzimidazolylcobamide	0.445716	0.00579706	0.0142004
rxn03244	|1.1.1.35|1.1.1.211|	R04743	K00022	cpd00003 + cpd03118 <=> cpd00004 + cpd00067 + cpd03119	NAD + (S)-Hydroxydecanoyl-CoA <=> NADH + H+ + 3-Oxodecanoyl-CoA	0.363857	0.00592458	0.0145047
rxn06733	|2.4.1.60|	R04581		cpd01233 + cpd02879 <=> cpd00096 + cpd12624	CDP-abequose + D-Mannosyl-L-rhamnosyl-D-galactose-1-diphospholipid <=> CDP + D-Abequosyl-D-mannosyl-rhamnosyl-D-galactose-1-diphospholipid	0.0951575	0.00599254	0.0146535
rxn03089	|4.2.1.83|	R04478	K10220	cpd02544 <=> cpd00001 + cpd02707	4-Carboxy-4-hydroxy-2-oxoadipate <=> H2O + 4-Oxalomesaconate	-0.0917597	0.00599205	0.0146535
rxn11710	|3.1.2.2|	R08175	K01068	cpd00001 + cpd01393 <=> cpd00010 + cpd00067 + cpd03848	H2O + Icosanoyl-CoA <=> CoA + H+ + Icosanoic acid	0.208978	0.00600871	0.0146535
rxn11714	|3.1.2.2|	R08179	K01068	cpd00001 + cpd14886 <=> cpd00010 + cpd00067 + cpd03851	H2O + (5Z,8Z,11Z,14Z,17Z)-Icosapentaenoyl-CoA <=> CoA + H+ + Eicosapentaenoic acid	0.208978	0.00600871	0.0146535
rxn11715	|3.1.2.2|	R08180	K01068	cpd00001 + cpd14890 <=> cpd00010 + cpd00067 + cpd03852	H2O + (4Z,7Z,10Z,13Z,16Z,19Z)-Docosahexaenoyl-CoA <=> CoA + H+ + Docosahexaenoic acid	0.208978	0.00600871	0.0146535
rxn11717	|3.1.2.2|	R08182	K01068	cpd00001 + cpd02263 <=> cpd00010 + cpd00067 + cpd02077	H2O + 8,11,14-Icosatrienoyl-CoA <=> CoA + H+ + 8,11,14-Icosatrienoate	0.208978	0.00600871	0.0146535
rxn11718	|3.1.2.2|	R08183	K01068	cpd00001 + cpd01519 <=> cpd00010 + cpd00067 + cpd00188	H2O + Arachidonyl-CoA <=> CoA + H+ + Arachidonate	0.208978	0.00600871	0.0146535
rxn06983	|2.7.1.69|	R05820	K02781	cpd00067 + cpd00588 + cpd12508 <=> cpd00804 + cpd11712	H+ + Sorbitol + Protein N-pros-phosphohistidine <=> Sorbitol 6-phosphate + Protein histidine	0.101851	0.00602596	0.0146874
rxn00198	1.1.1.42	R00267	K00031	cpd00006 + cpd00260 <=> cpd00005 + cpd00011 + cpd00024	TPN + Isocitrate <=> TPNH + CO2 + 2-Oxoglutarate	-0.0350027	0.00618109	0.0150322
rxn00199	|1.1.1.42|	R00268	K00031	cpd00067 + cpd03187 <=> cpd00011 + cpd00024	H+ + Oxalosuccinate <=> CO2 + 2-Oxoglutarate	-0.0350027	0.00618109	0.0150322
rxn01387	|1.1.1.42|	R01899	K00031	cpd00006 + cpd00260 <=> cpd00005 + cpd00067 + cpd03187	TPN + Isocitrate <=> TPNH + H+ + Oxalosuccinate	-0.0350027	0.00618109	0.0150322
rxn05794	|1.1.1.42|			cpd00006 + (2) cpd00067 + cpd03187 <=> cpd00005 + cpd00011 + cpd00024	TPN + 2 H+ + Oxalosuccinate <=> TPNH + CO2 + 2-Oxoglutarate	-0.0350027	0.00618109	0.0150322
rxn07846	|4.6.1.-|	R08057	K02488	(2) cpd00038 <=> (2) cpd00012 + cpd15167	2 GTP <=> 2 PPi + cdiGMP	-0.0272465	0.00623295	0.0151416
rxn03978	|1.7.2.2|	R05712	K03385	(2) cpd00001 + cpd00013 + (6) cpd00109 <=> (8) cpd00067 + cpd00075 + (6) cpd00110	2 H2O + NH3 + 6 Cytochrome c3+ <=> 8 H+ + Nitrite + 6 Cytochrome c2+	-0.0607627	0.00623257	0.0151416
rxn06005	|3.2.1.31|	R01478	K01195	cpd00001 + cpd12241 <=> cpd00057 + cpd00164	H2O + Glucuronide <=> Alcohol + Glucuronate	-0.0321004	0.00626836	0.0152024
rxn11513	|3.2.1.31|	R08127	K01195	cpd00001 + cpd02981 <=> cpd00164 + cpd09263	H2O + Luteolin 7-O-[beta-D-glucuronosyl-(1->2)-beta-D-glucuronide]-4'-O-beta-D- glucuronide <=> Glucuronate + Luteolin 7-O-beta-D-diglucuronide	-0.0321004	0.00626836	0.0152024
rxn11788	|3.2.1.31|	R08260	K01195	cpd00001 + cpd08230 <=> cpd00164 + cpd08049	H2O + SN-38G <=> Glucuronate + SN-38	-0.0321004	0.00626836	0.0152024
rxn12770	|1.1.1.36|			cpd00005 + cpd00067 + cpd03123 <=> cpd00006 + cpd16757	TPNH + H+ + 3-Oxohexanoyl-CoA <=> TPN + (R)-Hydroxyhexanoyl-CoA	-0.0751361	0.00639219	0.0154942
rxn06329	|1.3.7.1|	R03164	K20449	(2) cpd00067 + cpd00752 + cpd11620 <=> cpd02598 + cpd11621	2 H+ + 6-Hydroxynicotinate + Reducedferredoxin <=> 6-oxo-1,4,5,6-tetrahydronicotinate + Oxidizedferredoxin	-0.771008	0.00658307	0.0159481
rxn00283	5.1.1.1	R00401	K01775	cpd00035 <=> cpd00117	ALA <=> D-Ala	0.00170085	0.00665009	0.0161016
Ex_Fumarate						0.00085911	0.00666292	0.0161149
t_Fumarate						0.00085911	0.00666292	0.0161149
rxn03560						#NAME?	0.00673915	0.0162638
rxn03708						#NAME?	0.00673915	0.0162638
rxn11737						#NAME?	0.00673929	0.0162638
rxn11738						#NAME?	0.00673929	0.0162638
rxn00251	4.1.1.31	R00345	K01595	cpd00009 + cpd00032 + (2) cpd00067 <=> cpd00001 + cpd00011 + cpd00061	Phosphate + Oxaloacetate + 2 H+ <=> H2O + CO2 + PEP	0.10756	0.00675929	0.0163031
rxn01478	|2.1.1.103|	R02037	K05929	cpd00017 + cpd00285 <=> cpd00019 + cpd00067 + cpd00888	SAM + Phosphoethanolamine <=> S-Adenosylhomocysteine + H+ + N-Methylethanolamine phosphate	0.0922992	0.00681626	0.0164135
rxn04681	|2.1.1.103|	R06868	K05929	cpd00017 + cpd00888 <=> cpd00019 + cpd00067 + cpd09444	SAM + N-Methylethanolamine phosphate <=> S-Adenosylhomocysteine + H+ + Phosphodimethylethanolamine	0.0922992	0.00681626	0.0164135
rxn04682	|2.1.1.103|	R06869	K05929	cpd00017 + cpd09444 <=> cpd00019 + cpd00067 + cpd00457	SAM + Phosphodimethylethanolamine <=> S-Adenosylhomocysteine + H+ + Phosphocholine	0.0922992	0.00681626	0.0164135
rxn01250	|1.2.3.1|1.2.3.8|			cpd00001 + cpd00007 + cpd00215 <=> (2) cpd00067 + cpd00532 + cpd00631	H2O + O2 + Pyridoxal => 2 H+ + O2- + 4-Pyridoxate	0.514996	0.00691913	0.0165345
rxn01531	|1.2.3.11|	R02125	K00157	cpd00001 + cpd00007 + cpd00304 <=> cpd00025 + cpd00067 + cpd00577	H2O + O2 + Retinal <=> H2O2 + H+ + Tretin M	0.514996	0.00691913	0.0165345
rxn01918	|1.2.1.29|1.2.3.1|	R02655		cpd00001 + cpd00003 + cpd03315 <=> cpd00004 + (2) cpd00067 + cpd00479	H2O + NAD + Gentisate aldehyde <=> NADH + 2 H+ + Gentisate	0.514996	0.00691913	0.0165345
rxn01920	|1.2.1.29|1.2.3.1|	R02657	K00157	cpd00025 + cpd00067 + cpd00479 <=> cpd00001 + cpd00007 + cpd03315	H2O2 + H+ + Gentisate <=> H2O + O2 + Gentisate aldehyde	0.514996	0.00691913	0.0165345
rxn02730	|1.2.3.1|			(2) cpd00067 + cpd00532 + cpd01468 <=> cpd00001 + cpd00007 + cpd00287	2 H+ + O2- + Methylmalonate => H2O + O2 + 2-Methyl-3-oxopropanoate	0.514996	0.00691913	0.0165345
rxn03355	|1.2.3.1|			cpd00001 + cpd03345 <=> (3) cpd00067 + cpd03346	H2O + 5-Hydroxyindoleacetaldehyde <=> 3 H+ + 5-Hydroxyindoleacetate	0.514996	0.00691913	0.0165345
rxn05881	|1.2.3.1|	R00635		cpd00001 + cpd00007 + cpd11616 <=> cpd00025 + cpd00049 + cpd00067	H2O + O2 + RCHO <=> H2O2 + R-COOH + H+	0.514996	0.00691913	0.0165345
rxn11475	|1.2.3.1|	R03871	K00157	cpd00025 + cpd00067 + cpd01468 <=> cpd00001 + cpd00007 + cpd00287	H2O2 + H+ + Methylmalonate <=> H2O + O2 + 2-Methyl-3-oxopropanoate	0.514996	0.00691913	0.0165345
rxn11559	|1.2.3.1|1.2.3.8|	R01709	K00157	cpd00001 + cpd00007 + cpd00215 <=> cpd00025 + cpd00067 + cpd00631	H2O + O2 + Pyridoxal <=> H2O2 + H+ + 4-Pyridoxate	0.514996	0.00691913	0.0165345
rxn11592	|1.2.3.1|	R04085	K00157	cpd00001 + cpd00007 + cpd01866 <=> cpd00025 + cpd00067 + cpd03473	H2O + O2 + 1-Methylnicotinamide <=> H2O2 + H+ + 1-Methyl-4-pyridone-3-carboximide	0.514996	0.00691913	0.0165345
rxn11631	|1.2.3.1|	R04904	K00157	cpd00001 + cpd00007 + cpd03345 <=> cpd00025 + cpd00067 + cpd03346	H2O + O2 + 5-Hydroxyindoleacetaldehyde <=> H2O2 + H+ + 5-Hydroxyindoleacetate	0.514996	0.00691913	0.0165345
rxn11876	|1.2.3.1|	R08349	K00157	cpd00001 + cpd00007 + cpd16416 <=> cpd00025 + cpd00067 + cpd16414	H2O + O2 + Citalopram aldehyde <=> H2O2 + H+ + Citalopram propionic acid	0.514996	0.00691913	0.0165345
rxn11895	|1.2.3.11|	R08384	K00157	cpd00001 + cpd00007 + cpd16479 <=> cpd00025 + cpd00067 + cpd11177	H2O + O2 + 9-cis-Retinal <=> H2O2 + H+ + 9-cis-Retinoic acid	0.514996	0.00691913	0.0165345
rxn11917	|1.2.3.1|	R08408	K00157	cpd00001 + cpd00007 + cpd01866 <=> cpd00025 + cpd00067 + cpd03472	H2O + O2 + 1-Methylnicotinamide <=> H2O2 + H+ + N1-Methyl-2-pyridone-5-carboxamide	0.514996	0.00691913	0.0165345
rxn01737	|3.2.1.26|	R02410	K01193	cpd00001 + cpd00382 <=> cpd00082 + cpd03198	H2O + Melitose <=> Levulose + Melibiose	0.0459153	0.00693085	0.0165355
rxn02597	|3.2.1.26|	R03635	K01193	cpd00001 + cpd01133 <=> cpd00082 + cpd03200	H2O + Stachyose <=> Levulose + Manninotriose	0.0459153	0.00693085	0.0165355
rxn02760	3.2.1.26	R03921	K01193	cpd00001 + cpd01693 <=> cpd00079 + cpd00082	H2O + 6-Phosphosucrose <=> Robison ester + Levulose	0.0459153	0.00693085	0.0165355
rxn10899						2.01092	0.00714767	0.0170435
rxn00566	4.1.99.1|4.4.1.1|4.4.1.8	R00782	K00816	cpd00001 + cpd00084 <=> cpd00013 + cpd00020 + cpd00239	H2O + L-Cysteine <=> NH3 + Pyruvate + H2S	0.00141905	0.00718437	0.0171218
Ex_beta D-Galactose						-0.00751145	0.00725612	0.017274
t_beta D-Galactose						-0.00751145	0.00725612	0.017274
rxn00571	|1.7.1.1|1.7.1.2|	R00794	K10534	cpd00001 + cpd00003 + cpd00075 <=> cpd00004 + cpd00067 + cpd00209	H2O + NAD + Nitrite <=> NADH + H+ + Nitrate	-0.415211	0.00726814	0.0172839
rxn00572	|1.7.1.2|1.7.1.3|	R00796	K10534	cpd00001 + cpd00006 + cpd00075 <=> cpd00005 + cpd00067 + cpd00209	H2O + TPN + Nitrite <=> TPNH + H+ + Nitrate	-0.415211	0.00726814	0.0172839
rxn03845	|3.5.99.3|	R05559	K03382	cpd00001 + cpd00067 + cpd03960 <=> cpd00591 + cpd03961	H2O + H+ + Hydroxyatrazine <=> Ethylamine + N-Isopropylammelide	-0.131756	0.00730503	0.0173529
rxn07177	|3.5.99.3|	R06966	K03382	cpd00001 + cpd05640 <=> cpd00067 + cpd00099 + cpd05639	H2O + 2-Chloro-4-hydroxy-6-amino-1,3,5-triazine <=> H+ + HCl + Ammelide	-0.131756	0.00730503	0.0173529
rxn03596	|3.8.1.5|	R05284	K01563	cpd00001 + cpd04132 <=> cpd00067 + cpd00099 + cpd04133	H2O + Dutch liquid <=> H+ + HCl + 2-Chloroethanol	0.0516164	0.00736607	0.0174044
rxn03668	|3.8.1.5|	R05367	K01563	cpd00001 + cpd04013 <=> cpd00067 + cpd00099 + cpd04015	H2O + trans-1,3-Dichloropropene <=> H+ + HCl + trans-3-Chloro-2-propene-1-ol	0.0516164	0.00736607	0.0174044
rxn03669	|3.8.1.5|	R05368	K01563	cpd00001 + cpd04014 <=> cpd00067 + cpd00099 + cpd04016	H2O + cis-1,3-Dichloropropene <=> H+ + HCl + cis-3-Chloro-2-propene-1-ol	0.0516164	0.00736607	0.0174044
rxn03670	|3.8.1.5|	R05369	K01563	cpd00001 + cpd04001 <=> cpd00067 + cpd00099 + cpd04002	H2O + 1,3,4,6-Tetrachloro-1,4-cyclohexadiene <=> H+ + HCl + 2,4,5-Trichloro-2,5-cyclohexadiene-1-ol	0.0516164	0.00736607	0.0174044
rxn03671	|3.8.1.5|	R05370	K01563	cpd00001 + cpd04002 <=> cpd00067 + cpd00099 + cpd04003	H2O + 2,4,5-Trichloro-2,5-cyclohexadiene-1-ol <=> H+ + HCl + 2,5-Dichloro-2,5-cyclohexadiene-1,4-diol	0.0516164	0.00736607	0.0174044
rxn06155	|3.8.1.5|			cpd00001 + cpd11964 <=> cpd00067 + cpd00195 + cpd11684	H2O + 1-Haloalkane <=> H+ + 1-Alcohol + Halide	0.0516164	0.00736607	0.0174044
rxn07484	|3.8.1.5|	R07669	K01563	cpd00001 + cpd04307 <=> cpd00067 + cpd00099 + cpd14901	H2O + beta-BHC <=> H+ + HCl + beta-2,3,4,5,6-Pentachlorocyclohexanol	0.0516164	0.00736607	0.0174044
rxn07485	|3.8.1.5|	R07670	K01563	cpd00001 + cpd14901 <=> cpd00067 + cpd00099 + cpd14902	H2O + beta-2,3,4,5,6-Pentachlorocyclohexanol <=> H+ + HCl + beta-2,3,5,6-Tetrachloro-1,4-cyclohexanediol	0.0516164	0.00736607	0.0174044
Ex_Melibiose	Exchange reaction	Exchange reaction	Exchange reaction	Exchange reaction	Exchange reaction	0.0192063	0.00736629	0.0174044
t_Melibiose	transport reaction	transport reaction	transport reaction	transport reaction	transport reaction	0.0192063	0.00736629	0.0174044
rxn00361	2.7.1.25	R00509	K00860	cpd00002 + cpd00193 <=> cpd00008 + cpd00044	ATP + APS <=> ADP + PAPS	-0.0560963	0.00744814	0.0175789
rxn03372	|2.7.1.25|	R04928	K00860	cpd00002 + cpd03388 <=> cpd00008 + cpd00067 + cpd03395	ATP + Adenylylselenate <=> ADP + H+ + 3'-Phosphoadenylylselenate	-0.0560963	0.00744814	0.0175789
rxn02570	|1.8.1.2|			(3) cpd00001 + (4) cpd00006 + cpd01078 <=> (4) cpd00005 + (2) cpd00067 + cpd03387	3 H2O + 4 TPN + Selenide <= 4 TPNH + 2 H+ + Selenite	0.0887205	0.00753073	0.0177548
rxn06418	|1.8.1.2|			(3) cpd00001 + (3) cpd00005 + cpd01078 <=> (3) cpd00006 + (9) cpd00067 + cpd03387	3 H2O + 3 TPNH + Selenide <= 3 TPN + 9 H+ + Selenite	0.0887205	0.00753073	0.0177548
rxn00792	|6.2.1.11|6.3.4.9|6.3.4.10|6.3.4.11|6.3.4.15|	R01074	K01942	cpd00002 + cpd00067 + cpd00104 <=> cpd00012 + cpd03517	ATP + H+ + BIOT <=> PPi + Biotinyl-5-AMP	0.0104187	0.00754422	0.017758
rxn06726	|6.3.4.15|	R04562		cpd00002 + cpd00067 + cpd00104 + cpd12600 <=> cpd00012 + cpd00018 + cpd12590	ATP + H+ + BIOT + Apo-[acetyl-CoA carboxylase] <=> PPi + AMP + Holo-[acetyl-CoA carboxylase]	0.0104187	0.00754422	0.017758
rxn06864	|6.3.4.9|6.3.4.10|6.3.4.11|6.3.4.15|	R05145	K01942	cpd03517 + cpd12847 <=> cpd00018 + cpd12848	Biotinyl-5-AMP + Apo-[carboxylase] <=> AMP + Holo-[carboxylase]	0.0104187	0.00754422	0.017758
rxn00622	|3.1.4.46|	R00857		cpd00001 + cpd02000 <=> cpd00057 + cpd00080	H2O + Glycerophosphodiester <=> Alcohol + GLYC-3-P	-0.0217364	0.00761412	0.0178651
rxn00758	3.1.4.2|3.1.4.46	R01030	K01126	cpd00001 + cpd00507 <=> cpd00080 + cpd00098	H2O + Glycerophosphocholine <=> GLYC-3-P + Choline	-0.0217364	0.00761412	0.0178651
rxn00889	3.1.4.44|3.1.4.46	R01193		cpd00001 + cpd00902 <=> cpd00080 + cpd00121	H2O + sn-glycero-3-Phospho-1-inositol <=> GLYC-3-P + Bios I	-0.0217364	0.00761412	0.0178651
rxn01073	3.1.4.2|3.1.4.46	R01470	K01126	cpd00001 + cpd00908 <=> cpd00080 + cpd00162	H2O + Glycerophosphoethanolamine <=> GLYC-3-P + Ethanolamine	-0.0217364	0.00761412	0.0178651
rxn08668	3.1.4.46			cpd00001 + cpd15468 <=> cpd00054 + cpd00080	H2O + Glycerophosphoserine <=> Serine + GLYC-3-P	-0.0217364	0.00761412	0.0178651
rxn08669	3.1.4.46			cpd00001 + cpd02090 <=> cpd00080 + cpd00100	H2O + Glycerophosphoglycerol <=> GLYC-3-P + GLYC	-0.0217364	0.00761412	0.0178651
rxn02532	|1.13.11.3|	R03549	K00448	cpd00007 + cpd01020 <=> cpd00001 + cpd00067 + cpd02304	O2 + Gallate <=> H2O + H+ + 2-Pyrone-4,6-dicarboxylate	-0.387197	0.00762195	0.017874
rxn11612	|3.2.1.23|	R04633	K12309	cpd00001 + cpd12640 <=> cpd00108 + cpd02996	H2O + GM1 <=> GALC + GM2	0.0939705	0.00771875	0.0180913
rxn06285	|2.1.1.72|	R02961		cpd00017 + cpd11755 <=> cpd00019 + cpd00067 + cpd12308	SAM + DNA adenine <=> S-Adenosylhomocysteine + H+ + DNA 6-methylaminopurine	0.00641996	0.00775731	0.018172
rxn01299	|3.2.2.1|3.2.2.2|3.2.2.8|	R01770	K01239	cpd00001 + cpd00246 <=> cpd00105 + cpd00226	H2O + Inosine <=> D-Ribose + HYXN	0.0361414	0.00793428	0.0185767
rxn00044	|3.5.1.46|	R00059	K01453	cpd00001 + cpd00921 <=> (2) cpd01588	H2O + N-(6-Aminohexanoyl)-6-aminohexanoate <=> 2 Epsilcapramine	0.0960503	0.00795533	0.0186161
rxn14048	1.2.7.3	R01197	K00174	cpd00011 + (2) cpd00067 + cpd00078 + (2) cpd11620 <=> cpd00010 + cpd00024 + (2) cpd11621	2 Reduced ferredoxin + Succinyl-CoA + CO2 + 2 H+ <=> 2 Oxidized ferredoxin + 2-Oxoglutarate + CoA	0.0175799	0.0079765	0.0186557
rxn04704	|1.3.99.22|	R06895	K02495	(2) cpd00017 + cpd02083 <=> (2) cpd00011 + (2) cpd00060 + cpd00791 + (2) cpd03091	2 SAM + CoproporphyrinogenIII <=> 2 CO2 + 2 Methionine + ProtoporphyrinogenIX + 2 5'-Deoxyadenosine	-0.00678645	0.00806617	0.0188554
rxn06524	|1.14.17.3|	R03912		cpd00007 + cpd00059 + cpd00067 + cpd12066 <=> cpd00001 + cpd00335 + cpd12288	O2 + Ascorbate + H+ + Peptidylglycine <=> H2O + Dehydroascorbate + Peptidylamidoglycolate	0.373804	0.00810381	0.0189333
rxn00170	|3.1.2.1|	R00227	K01067	cpd00001 + cpd00022 <=> cpd00010 + cpd00029 + cpd00067	H2O + Acetyl-CoA <=> CoA + ACET + H+	-0.0668638	0.00810922	0.0189359
rxn13977						2.52256	0.00848762	0.0197565
rxn13983						2.52256	0.00848762	0.0197565
rxn14122						2.52256	0.00848762	0.0197565
rxn14172						2.52256	0.00848762	0.0197565
rxn14182						2.52256	0.00848762	0.0197565
rxn14244						2.52256	0.00848762	0.0197565
rxn00612	1.1.1.261|1.1.1.94	R05680	K00096	cpd00006 + cpd00080 <=> cpd00005 + cpd00067 + cpd00095	TPN + GLYC-3-P <=> TPNH + H+ + Glycerone phosphate	-0.0416353	0.00849404	0.019761
rxn00670	|2.3.1.8|	R00921	K00625	cpd00009 + cpd00067 + cpd00086 <=> cpd00010 + cpd01844	Phosphate + H+ + Propanoyl-CoA <=> CoA + Propanoyl phosphate	0.00765898	0.00857848	0.0199469
rxn00927	|3.2.2.1|3.2.2.7|3.2.2.8|	R01245	K01239	cpd00001 + cpd00182 <=> cpd00105 + cpd00128	H2O + Adenosine <=> D-Ribose + Adenine	0.0356889	0.00863418	0.0200552
rxn01226	|3.2.2.1|3.2.2.8|	R01677	K01239	cpd00001 + cpd00311 <=> cpd00105 + cpd00207	H2O + Guanosine <=> D-Ribose + GNN	0.0356889	0.00863418	0.0200552
rxn11757	|2.4.2.3|	R08229	K00757	cpd00475 + cpd04810 <=> cpd00009 + cpd00067 + cpd16437	Ribose 1-phosphate + 5-FU <=> Phosphate + H+ + 5-Fluorouridine	-0.0228528	0.00872797	0.0202623
rxn02529	|4.2.1.104|	R03546	K01725	cpd00067 + cpd00242 + cpd01015 <=> cpd00011 + cpd01101	H+ + HCO3- + Cyanate <=> CO2 + Carbamate	-0.424676	0.00875097	0.0202625
rxn05063	|4.2.1.104|	R07315		cpd00001 + cpd01015 <=> cpd01101	H2O + Cyanate <=> Carbamate	-0.424676	0.00875097	0.0202625
rxn05064	|4.2.1.104|	R07316		(2) cpd00067 + cpd01101 <=> cpd00011 + cpd00013	2 H+ + Carbamate <=> CO2 + NH3	-0.424676	0.00875097	0.0202625
rxn14152	1.2.7.7	R08566	K00186	cpd00010 + cpd00200 + (2) cpd11621 <=> cpd00011 + cpd00067 + cpd01882 + (2) cpd11620	4-Methyl-2-oxopentanoate + CoA + 2 Oxidized ferredoxin <=> 3-Methylbutanoyl-CoA + CO2 + 2 Reduced ferredoxin + H+	-0.102791	0.00875106	0.0202625
rxn03991	|1.14.12.17|	R05725		cpd00005 + (2) cpd00007 + (2) cpd00418 <=> cpd00006 + cpd00067 + (2) cpd00209	TPNH + 2 O2 + 2 NO <=> TPN + H+ + 2 Nitrate	-0.0585556	0.0087506	0.0202625
rxn06115						2.52074	0.00889117	0.020576
rxn00002	|3.5.1.54|	R00005	K01457	cpd00001 + (3) cpd00067 + cpd00742 <=> (2) cpd00011 + (2) cpd00013	H2O + 3 H+ + Allophanate <=> 2 CO2 + 2 NH3	0.199048	0.00899177	0.0207979
rxn00852	|1.4.3.6|1.4.3.10|1.4.3.22|	R01151	K03343	cpd00001 + cpd00007 + cpd00118 <=> cpd00013 + cpd00025 + cpd00434	H2O + O2 + PUTR <=> NH3 + H2O2 + 4-Aminobutanal	-0.482578	0.00900955	0.0208281
rxn01807	2.7.1.35	R02493	K00868	cpd00002 + cpd00419 <=> cpd00008 + cpd00493	ATP + PM <=> ADP + Pyridoxamine phosphate	0.0223751	0.00906517	0.0209456
rxn03990	|1.14.12.17|	R05724		cpd00004 + (2) cpd00007 + (2) cpd00418 <=> cpd00003 + cpd00067 + (2) cpd00209	NADH + 2 O2 + 2 NO <=> NAD + H+ + 2 Nitrate	-0.0581817	0.00931219	0.0215051
rxn03878	|4.2.1.-|	R05599	K07546	cpd00001 + cpd06710 <=> cpd06711	H2O + E-Phenylitaconyl-CoA <=> (Hydroxymethylphenyl)succinyl-CoA	-0.505598	0.00940872	0.0217166
rxn04761						-2.25065	0.00955736	0.0220366
rxn04762						-2.25065	0.00955736	0.0220366
rxn06037						-1.55299	0.00976689	0.0224843
rxn07726						-1.55299	0.00976689	0.0224843
rxn07742						-1.55299	0.00976689	0.0224843
rxn00137	3.1.3.7	R00188	K01082	cpd00001 + cpd00045 <=> cpd00009 + cpd00018 + cpd00067	H2O + PAP <=> Phosphate + AMP + H+	0.00269757	0.00979355	0.0225339
rxn00512	|1.1.1.26|1.1.1.29|	R00717	K00015	cpd00003 + cpd00139 <=> cpd00004 + cpd00040 + cpd00067	NAD + Glycolate <=> NADH + Glyoxylate + H+	0.0169224	0.00980076	0.0225387
rxn00741	|1.1.1.27|	R01000	K00016	cpd00003 + cpd03561 <=> cpd00004 + cpd00067 + cpd00094	NAD + 2-Hydroxybutyrate <=> NADH + H+ + 2-Oxobutyrate	0.0391904	0.00993291	0.0227949
rxn02228	|1.1.1.27|	R03104	K00016	cpd00003 + cpd03455 <=> cpd00004 + cpd00067 + cpd00706	NAD + 3-Mercaptolactate <=> NADH + H+ + Mercaptopyruvate	0.0391904	0.00993291	0.0227949
rxn01097	|6.3.2.14|			cpd00002 + cpd00054 + cpd00168 <=> cpd00008 + cpd00009 + cpd00067 + cpd02582	ATP + Serine + 2,3-Dihydroxybenzoate <=> ADP + Phosphate + H+ + 2,3-Dihydroxy-N-benzoyl-L-serine	-0.0670295	0.00993194	0.0227949
rxn01098	|6.3.2.14|			cpd00002 + cpd00054 + cpd00168 <=> cpd00012 + cpd00018 + cpd02582	ATP + Serine + 2,3-Dihydroxybenzoate <=> PPi + AMP + 2,3-Dihydroxy-N-benzoyl-L-serine	-0.0670295	0.00993194	0.0227949
rxn05966	|3.1.1.32|	R01316	K01058	cpd00001 + cpd11624 <=> cpd00049 + cpd00067 + cpd02603	H2O + Lecithin <=> R-COOH + H+ + 1-Lysolecithin	-0.113827	0.0101738	0.0229405
rxn06089	|3.1.1.32|	R02054	K01058	cpd00001 + cpd11456 <=> cpd00049 + cpd00067 + cpd03557	H2O + Cephalin <=> R-COOH + H+ + L-1-Lysophosphatidylethanolamine	-0.113827	0.0101738	0.0229405
rxn09123	|3.1.1.32|			cpd00001 + cpd15521 <=> cpd00067 + cpd01741 + cpd15350	H2O + 1,2-didodecanoyl-sn-glycerol 3-phosphate <=> H+ + ddca + 2-dodecanoyl-sn-glycerol 3-phosphate	-0.113827	0.0101738	0.0229405
rxn09124	|3.1.1.32|			cpd00001 + cpd15522 <=> cpd00067 + cpd03847 + cpd15363	H2O + 1,2-ditetradecanoyl-sn-glycerol 3-phosphate <=> H+ + Myristic acid + 2-tetradecanoyl-sn-glycerol 3-phosphate	-0.113827	0.0101738	0.0229405
rxn09125	|3.1.1.32|			cpd00001 + cpd15523 <=> cpd00067 + cpd15298 + cpd15362	H2O + 1,2-ditetradec-7-enoyl-sn-glycerol 3-phosphate <=> H+ + tetradecenoate + 2-tetradec-7-enoyl-sn-glycerol 3-phosphate	-0.113827	0.0101738	0.0229405
rxn09126	|3.1.1.32|			cpd00001 + cpd15524 <=> cpd00067 + cpd00214 + cpd15355	H2O + 1,2-dihexadecanoyl-sn-glycerol 3-phosphate <=> H+ + Palmitate + 2-hexadecanoyl-sn-glycerol 3-phosphate	-0.113827	0.0101738	0.0229405
rxn09127	|3.1.1.32|			cpd00001 + cpd15525 <=> cpd00067 + cpd15237 + cpd15354	H2O + 1,2-dihexadec-9-enoyl-sn-glycerol 3-phosphate <=> H+ + hexadecenoate + 2-hexadec-9-enoyl-sn-glycerol 3-phosphate	-0.113827	0.0101738	0.0229405
rxn09128	|3.1.1.32|			cpd00001 + cpd15526 <=> cpd00067 + cpd01080 + cpd15358	H2O + 1,2-dioctadecanoyl-sn-glycerol 3-phosphate <=> H+ + Stearate + 2-octadecanoyl-sn-glycerol 3-phosphate	-0.113827	0.0101738	0.0229405
rxn09129	|3.1.1.32|			cpd00001 + cpd15527 <=> cpd00067 + cpd15269 + cpd15357	H2O + 1,2-dioctadec-11-enoyl-sn-glycerol 3-phosphate <=> H+ + octadecenoate + 2-octadec-11-enoyl-sn-glycerol 3-phosphate	-0.113827	0.0101738	0.0229405
rxn09130	|3.1.1.32|			cpd00001 + cpd15528 <=> cpd00067 + cpd01741 + cpd15336	H2O + phosphatidylethanolamine didodecanoyl <=> H+ + ddca + 2-Acyl-sn-glycero-3-phosphoethanolamine dodecanoyl	-0.113827	0.0101738	0.0229405
rxn09131	|3.1.1.32|			cpd00001 + cpd15529 <=> cpd00067 + cpd03847 + cpd15337	H2O + phosphatidylethanolamine ditetradecanoyl <=> H+ + Myristic acid + 2-Acyl-sn-glycero-3-phosphoethanolamine tetradecanoyl	-0.113827	0.0101738	0.0229405
rxn09132	|3.1.1.32|			cpd00001 + cpd15530 <=> cpd00067 + cpd15298 + cpd15338	H2O + phosphatidylethanolamine ditetradec-7-enoyl <=> H+ + tetradecenoate + 2-Acyl-sn-glycero-3-phosphoethanolamine tetradec-7-enoyl	-0.113827	0.0101738	0.0229405
rxn09133	|3.1.1.32|			cpd00001 + cpd15531 <=> cpd00067 + cpd00214 + cpd15339	H2O + phosphatidylethanolamine dihexadecanoyl <=> H+ + Palmitate + 2-Acyl-sn-glycero-3-phosphoethanolamine (n-C16:0)	-0.113827	0.0101738	0.0229405
rxn09134	|3.1.1.32|			cpd00001 + cpd15532 <=> cpd00067 + cpd15237 + cpd15340	H2O + phosphatidylethanolamine dihexadec-9enoyl <=> H+ + hexadecenoate + 2-Acyl-sn-glycero-3-phosphoethanolamine hexadec-9-enoyl	-0.113827	0.0101738	0.0229405
rxn09135	|3.1.1.32|			cpd00001 + cpd15533 <=> cpd00067 + cpd01080 + cpd15341	H2O + phosphatidylethanolamine dioctadecanoyl <=> H+ + Stearate + 2-Acyl-sn-glycero-3-phosphoethanolamine (n-C18:0)	-0.113827	0.0101738	0.0229405
rxn09136	|3.1.1.32|			cpd00001 + cpd15534 <=> cpd00067 + cpd15269 + cpd15342	H2O + phosphatidylethanolamine dioctadec-11-enoyl <=> H+ + octadecenoate + 2-Acyl-sn-glycero-3-phosphoethanolamine octadec-11-enoyl	-0.113827	0.0101738	0.0229405
rxn09137	|3.1.1.32|			cpd00001 + cpd15535 <=> cpd00067 + cpd01741 + cpd15343	H2O + Phosphatidylglycerol didodecanoyl <=> H+ + ddca + 2-Acyl-sn-glycero-3-phosphoglycerol dodecanoyl	-0.113827	0.0101738	0.0229405
rxn09138	|3.1.1.32|			cpd00001 + cpd15536 <=> cpd00067 + cpd03847 + cpd15344	H2O + Phosphatidylglycerol ditetradecanoyl <=> H+ + Myristic acid + 2-Acyl-sn-glycero-3-phosphoglycerol tetradecanoyl	-0.113827	0.0101738	0.0229405
rxn09139	|3.1.1.32|			cpd00001 + cpd15537 <=> cpd00067 + cpd15298 + cpd15345	H2O + Phosphatidylglycerol ditetradec-7-enoyl <=> H+ + tetradecenoate + 2-Acyl-sn-glycero-3-phosphoglycerol tetradec-7-enoyl	-0.113827	0.0101738	0.0229405
rxn09140	|3.1.1.32|			cpd00001 + cpd15538 <=> cpd00067 + cpd00214 + cpd15346	H2O + Phosphatidylglycerol dihexadecanoyl <=> H+ + Palmitate + 2-Acyl-sn-glycero-3-phosphoglycerol hexadecanoyl	-0.113827	0.0101738	0.0229405
rxn09141	|3.1.1.32|			cpd00001 + cpd15539 <=> cpd00067 + cpd15237 + cpd15347	H2O + Phosphatidylglycerol dihexadec-9-enoyl <=> H+ + hexadecenoate + 2-Acyl-sn-glycero-3-phosphoglycerol hexadec-9-enoyl	-0.113827	0.0101738	0.0229405
rxn09142	|3.1.1.32|			cpd00001 + cpd15540 <=> cpd00067 + cpd01080 + cpd15348	H2O + Phosphatidylglycerol dioctadecanoyl <=> H+ + Stearate + 2-Acyl-sn-glycero-3-phosphoglycerol octadecanoyl	-0.113827	0.0101738	0.0229405
rxn09143	|3.1.1.32|			cpd00001 + cpd15541 <=> cpd00067 + cpd15269 + cpd15349	H2O + Phosphatidylglycerol dioctadec-11-enoyl <=> H+ + octadecenoate + 2-Acyl-sn-glycero-3-phosphoglycerol octadec-11-enoyl	-0.113827	0.0101738	0.0229405
rxn03796	|2.3.1.16|2.3.1.-|	R05506	K00632	cpd00010 + cpd04390 <=> cpd00022 + cpd00401	CoA + Benzoyl acetyl-CoA <=> Acetyl-CoA + Benzoyl-CoA	0.135472	0.0100929	0.0229405
rxn03866	|2.3.1.-|	R05586	K00632	cpd00010 + cpd04104 <=> cpd00022 + cpd00413	CoA + 3-Oxopimeloyl-CoA <=> Acetyl-CoA + Glutaryl-CoA	0.135472	0.0100929	0.0229405
rxn07681	|2.3.1.16|	R07891	K00632	cpd00022 + cpd15047 <=> cpd00010 + cpd15046	Acetyl-CoA + OPC6-CoA <=> CoA + 3-Oxo-OPC8-CoA	0.135472	0.0100929	0.0229405
rxn07685	|2.3.1.16|	R07895	K00632	cpd00022 + cpd15051 <=> cpd00010 + cpd15050	Acetyl-CoA + OPC4-CoA <=> CoA + 3-Oxo-OPC6-CoA	0.135472	0.0100929	0.0229405
rxn07689	|2.3.1.16|	R07899	K00632	cpd00022 + cpd15055 <=> cpd00010 + cpd15054	Acetyl-CoA + (+)-7-Isojasmonic acid CoA <=> CoA + 3-Oxo-OPC4-CoA	0.135472	0.0100929	0.0229405
rxn07880	|2.3.1.16|	R08091	K00632	cpd00010 + cpd15170 <=> cpd00022 + cpd15174	CoA + 7-Methyl-3-oxo-6-octenoyl-CoA <=> Acetyl-CoA + 5-Methylhex-4-enoyl-CoA	0.135472	0.0100929	0.0229405
rxn07884	|2.3.1.16|	R08095	K00632	cpd00010 + cpd15175 <=> cpd00022 + cpd01966	CoA + 5-Methyl-3-oxo-4-hexenoyl-CoA <=> Acetyl-CoA + 3-Methylcrotonyl-CoA	0.135472	0.0100929	0.0229405
rxn04941	|1.1.1.287|	R07143	K17818	cpd00006 + cpd01307 <=> cpd00005 + cpd00067 + cpd00259	TPN + D-Lyxitol <=> TPNH + H+ + D-Xylulose	0.130668	0.0100123	0.0229405
rxn04942	|1.1.1.287|	R07144	K17818	cpd00006 + cpd01307 <=> cpd00005 + cpd00067 + cpd00258	TPN + D-Lyxitol <=> TPNH + H+ + D-Ribulose	0.130668	0.0100123	0.0229405
Ex_XAN						-0.00255108	0.0100236	0.0229405
t_XAN						-0.00255108	0.0100236	0.0229405
rxn00668	|1.3.1.-|	R00919	K14469	cpd00005 + cpd00067 + cpd00663 <=> cpd00006 + cpd00086	TPNH + H+ + Acrylyl-CoA <=> TPN + Propanoyl-CoA	0.194478	0.0102555	0.0231012
rxn03610	|4.1.3.-|	R05298	K18365	cpd00020 + cpd00371 <=> cpd04141	Pyruvate + Propanal <=> 4-Hydroxy-2-oxohexanoate	0.188046	0.0102542	0.0231012
rxn00817	3.2.1.20|3.2.1.22	R01101	K01189	cpd00001 + cpd03198 <=> cpd00027 + cpd00108	H2O + Melibiose <=> Glucose + GALC	0.0232154	0.010366	0.0232073
rxn00818	|3.2.1.22|	R01103	K01189	cpd00001 + cpd00382 <=> cpd00076 + cpd00108	H2O + Melitose <=> SUCR + GALC	0.0232154	0.010366	0.0232073
rxn00819	|3.2.1.22|	R01104	K01189	cpd00001 + cpd03197 <=> cpd00100 + cpd00108	H2O + Galactosylglycerol <=> GLYC + GALC	0.0232154	0.010366	0.0232073
rxn00890	|3.2.1.22|	R01194	K01189	cpd00001 + cpd00910 <=> cpd00108 + cpd00121	H2O + Galactinol <=> GALC + Bios I	0.0232154	0.010366	0.0232073
rxn00977	|3.2.1.22|	R01329	K01189	cpd00001 + cpd03196 <=> cpd00108 + cpd00138	H2O + Epimelibiose <=> GALC + MANN	0.0232154	0.010366	0.0232073
rxn02093	|3.2.1.22|	R02926	K01189	cpd00001 + cpd03195 <=> cpd00108 + cpd00588	H2O + Melibiitol <=> GALC + Sorbitol	0.0232154	0.010366	0.0232073
rxn02596	|3.2.1.22|	R03634	K01189	cpd00001 + cpd01133 <=> cpd00108 + cpd00382	H2O + Stachyose <=> GALC + Melitose	0.0232154	0.010366	0.0232073
rxn02822	|3.2.1.22|			cpd00001 + cpd03652 <=> cpd01112 + cpd01743	H2O + Digalactosylceramide <= Galactose + Cerebroside	0.0232154	0.010366	0.0232073
rxn03838	|3.2.1.22|	R05549	K01189	cpd00001 + cpd03200 <=> cpd00108 + cpd03198	H2O + Manninotriose <=> GALC + Melibiose	0.0232154	0.010366	0.0232073
rxn06701	|3.2.1.22|			cpd00001 + cpd12813 <=> cpd01112 + cpd12371	H2O + DGDG => Galactose + MGDG	0.0232154	0.010366	0.0232073
rxn11587	|3.2.1.22|	R04019	K01189	cpd00001 + cpd03652 <=> cpd00108 + cpd01743	H2O + Digalactosylceramide <=> GALC + Cerebroside	0.0232154	0.010366	0.0232073
rxn11609	|3.2.1.22|	R04470	K01189	cpd00001 + cpd12813 <=> cpd00108 + cpd12371	H2O + DGDG <=> GALC + MGDG	0.0232154	0.010366	0.0232073
rxn01294	|4.1.1.7|	R01764	K01576	cpd00067 + cpd01447 <=> cpd00011 + cpd00225	H+ + Benzoylformate <=> CO2 + Benzaldehyde	-0.482712	0.0104887	0.0234581
rxn01933	|4.1.1.7|	R02672	K01576	cpd00067 + cpd02259 <=> cpd00011 + cpd00484	H+ + 4-Hydroxybenzoylformate <=> CO2 + 4-Hydroxybenzaldehyde	-0.482712	0.0104887	0.0234581
rxn04630	|2.1.1.149|	R06815	K13272	cpd00017 + cpd06996 <=> cpd00019 + cpd00067 + cpd09264	SAM + Myricetin <=> S-Adenosylhomocysteine + H+ + Laricitrin	0.2554	0.0105711	0.0236186
rxn04631	|2.1.1.149|	R06816	K13272	cpd00017 + cpd09264 <=> cpd00019 + cpd00067 + cpd08434	SAM + Laricitrin <=> S-Adenosylhomocysteine + H+ + Syringetin	0.2554	0.0105711	0.0236186
rxn00142	|3.5.4.28|	R00193		cpd00001 + cpd00019 + cpd00067 <=> cpd00013 + cpd02171	H2O + S-Adenosylhomocysteine + H+ <=> NH3 + S-Inosyl-L-homocysteine	0.0197338	0.0106168	0.0237086
rxn03538	|2.7.8.26|	R05223	K02233	cpd03423 + cpd03920 <=> cpd00126 + cpd00166	alpha-Ribazole + Adenosylcobinamide-GDP <=> GMP + Calomide	0.0231495	0.0107561	0.0240075
rxn00001	3.6.1.1	R00004		cpd00001 + cpd00012 <=> (2) cpd00009 + (2) cpd00067	H2O + PPi <=> 2 Phosphate + 2 H+	-0.00593106	0.0108734	0.0242569
rxn00291	|3.5.1.96|	R00411	K05526	cpd00001 + cpd03525 <=> cpd00023 + cpd00036	H2O + N-Succinyl-L-glutamate <=> GLU + Succinate	0.212526	0.0110144	0.0245402
rxn01597	|1.1.1.90|1.1.1.245|	R02229	K17754	cpd00004 + cpd00067 + cpd00329 <=> cpd00003 + cpd00636	NADH + H+ + Cyclohexanone <=> NAD + Hexalin	-0.0957162	0.0110171	0.0245402
rxn01855	|1.1.1.163|	R02553		cpd00003 + cpd01381 <=> cpd00004 + cpd00067 + cpd00436	NAD + Cyclopentanol <=> NADH + H+ + Cyclopentanone	-0.0957162	0.0110171	0.0245402
rxn05004	|2.1.1.95|	R07236	K05928	cpd00017 + cpd01631 <=> cpd00019 + cpd00067 + cpd01628	SAM + gamma-Tocopherol <=> S-Adenosylhomocysteine + H+ + Vitamin E	-0.052019	0.0111639	0.0248419
rxn07335	|2.1.1.95|	R07504	K05928	cpd00017 + cpd09850 <=> cpd00019 + cpd00067 + cpd09851	SAM + delta-Tocopherol <=> S-Adenosylhomocysteine + H+ + beta-Tocopherol	-0.052019	0.0111639	0.0248419
rxn03807		R05518	K16435	cpd00521 <=> cpd00001 + cpd04024	dTDP-4-oxo-6-deoxy-D-glucose <=> H2O + dTDP-3,4-dioxo-2,6-dideoxy-D-glucose	0.145805	0.011192	0.0248577
rxn04290		R06428	K16435	cpd00521 <=> cpd00001 + cpd00067 + cpd08727	dTDP-4-oxo-6-deoxy-D-glucose <=> H2O + H+ + dTDP 1-ester with (6R)-5,6-dihydro-4-hydroxy-6-methyl-5-oxo-2H-pyran	0.145805	0.011192	0.0248577
rxn00740	|2.5.1.48|4.2.99.9|	R00999	K01739	cpd00001 + cpd00822 <=> cpd00013 + cpd00036 + cpd00067 + cpd00094	H2O + O-Succinyl-L-homoserine <=> NH3 + Succinate + H+ + 2-Oxobutyrate	0.0352379	0.0111936	0.0248577
rxn01816	2.5.1.48|4.2.99.9	R02508	K01739	cpd00036 + cpd00424 <=> cpd00084 + cpd00822	Succinate + H+ + Cystathionine <=> L-Cysteine + O-Succinyl-L-homoserine	0.0352379	0.0111936	0.0248577
rxn03975	|1.5.1.29|	R05706	K00299	cpd00006 + cpd01270 <=> cpd00005 + cpd00050 + cpd00067	TPN + FMNH2 <=> TPNH + FMN + H+	0.0284189	0.0112224	0.0248966
rxn06674	|5.1.3.17|	R04389		cpd12491 <=> cpd12455	Heparosan-N-sulfate D-glucuronate <=> Heparosan-N-sulfate L-iduronate	0.166044	0.0112217	0.0248966
rxn01268	1.3.1.12|1.3.1.43|1.3.1.52	R01728	K00210	cpd00003 + cpd00219 <=> cpd00004 + cpd00011 + cpd00868	NAD + Prephenate <=> NADH + CO2 + 4-Hydroxyphenylpyruvate	0.0131766	0.011312	0.0250826
rxn02754	|2.3.1.36|	R03903	K18852	cpd00022 + cpd01526 <=> cpd00010 + cpd00067 + cpd03338	Acetyl-CoA + D-Phenylalanine <=> CoA + H+ + N-Acetyl-D-phenylalanine	-0.242798	0.0113603	0.0251643
rxn06124	|2.3.1.36|	R02191		cpd00022 + cpd11673 <=> cpd00010 + cpd12259	Acetyl-CoA + D-Amino acid <=> CoA + N-Acetyl-D-amino acid	-0.242798	0.0113603	0.0251643
rxn00248	1.1.1.37	R00342	K00024	cpd00003 + cpd00130 <=> cpd00004 + cpd00032 + cpd00067	NAD + MALA <=> NADH + Oxaloacetate + H+	0.0907454	0.0116145	0.0257144
rxn13963	1.11.1.10	R00052		cpd00025 + cpd00099 + cpd11855 <=> (2) cpd00001 + cpd11847	H2O2 + Alkane + Hydrochloric acid <=> RCl + 2 H2O	0.0664847	0.011644	0.0257669
rxn02900	|2.6.1.37|	R04152	K03430	cpd00020 + cpd02233 <=> cpd00035 + cpd02024	Pyruvate + Ciliatine <=> ALA + Phosphonoacetaldehyde	0.0364868	0.0117668	0.0260254
rxn07587		R07773	K02188	cpd00017 + cpd14960 <=> cpd00019 + cpd00067 + cpd08372	SAM + Cobalt-precorrin 5B <=> S-Adenosylhomocysteine + H+ + Cobalt-precorrin 6	0.0414886	0.0119548	0.0264279
rxn00764	|1.1.1.156|	R01039	K18097	cpd00006 + cpd00100 <=> cpd00005 + cpd00067 + cpd00157	TPN + GLYC <=> TPNH + H+ + Glycerone	0.115194	0.0120175	0.0265533
rxn00877	|5.4.99.13|	R01181		cpd00481 <=> cpd00120	Isobutyryl-CoA <=> Butyryl-CoA	0.121653	0.0122079	0.0269605
rxn01298	|1.17.3.2|	R01769	K00106	cpd00001 + cpd00007 + cpd00226 <=> cpd00025 + cpd00309	H2O + O2 + HYXN <=> H2O2 + XAN	-0.12329	0.0123324	0.02714
rxn01524	|1.17.3.2|	R02107	K00106	cpd00001 + cpd00007 + cpd00309 <=> cpd00025 + cpd00300	H2O + O2 + XAN <=> H2O2 + Urate	-0.12329	0.0123324	0.02714
rxn07732	|1.17.3.2|	R07942	K00106	cpd00001 + cpd00007 + cpd15074 <=> cpd00025 + cpd15075	H2O + O2 + 1-Methylxanthine <=> H2O2 + 1-Methyluric acid	-0.12329	0.0123324	0.02714
rxn07767	|1.17.3.2|	R07977	K00106	cpd00001 + cpd00007 + cpd09576 <=> cpd00025 + cpd15072	H2O + O2 + Paraxanthine <=> H2O2 + 1,7-Dimethyluric acid	-0.12329	0.0123324	0.02714
rxn07768	|1.17.3.2|	R07978	K00106	cpd00001 + cpd00007 + cpd04653 <=> cpd00025 + cpd15076	H2O + O2 + Theobromine <=> H2O2 + 3,7-Dimethyluric acid	-0.12329	0.0123324	0.02714
rxn07769	|1.17.3.2|	R07979	K00106	cpd00001 + cpd00007 + cpd15069 <=> cpd00025 + cpd15071	H2O + O2 + 7-Methylxanthine <=> H2O2 + 7-Methyluric acid	-0.12329	0.0123324	0.02714
rxn11763	|1.17.3.2|	R08235	K00106	(2) cpd00001 + (2) cpd00007 + cpd01590 <=> (2) cpd00025 + cpd16417	2 H2O + 2 O2 + Mercaptopurine <=> 2 H2O2 + 6-Thiourate	-0.12329	0.0123324	0.02714
rxn02975	|5.1.3.10|	R04266	K12454	cpd02264 <=> cpd02265	CDPparatose <=> CDPtyvelose	0.0774379	0.0123677	0.027204
[truncated: 2,177 more rows]

## Sheet: Supplementary Table S3
R00728 L-tyrosine phenol-lyase (deaminating; pyruvate-forming); L-Tyrosine + H2O <=> Phenol + Pyruvate + Ammonia
R00736 L-tyrosine carboxy-lyase (tyramine-forming); L-Tyrosine <=> Tyramine + CO2
R02080 3,4-Dihydroxy-L-phenylalanine carboxy-lyase; 3,4-Dihydroxy-L-phenylalanine <=> Dopamine + CO2
R02534 S-Adenosyl-L-methionine:catechol O-methyltransferase; S-Adenosyl-L-methionine + L-Noradrenaline <=> S-Adenosyl-L-homocysteine + L-Normetanephrine
R02695 4-hydroxyphenylacetaldehyde:NAD+ oxidoreductase; 4-Hydroxyphenylacetaldehyde + NAD+ + H2O <=> 4-Hydroxyphenylacetate + NADH + H+
R02697 4-Hydroxyphenylacetaldehyde:NADP+ oxidoreductase; 4-Hydroxyphenylacetaldehyde + NADP+ + H2O <=> 4-Hydroxyphenylacetate + NADPH + H+
R02920 S-Adenosyl-L-methionine:catechol O-methyltransferase; S-Adenosyl-L-methionine + L-Adrenaline <=> S-Adenosyl-L-homocysteine + L-Metanephrine
R03300 3,4-dihydroxyphenylacetaldehyde:NAD+ oxidoreductase; 3,4-Dihydroxyphenylacetaldehyde + NAD+ + H2O <=> 3,4-Dihydroxyphenylacetate + NADH + H+
R03302 3,4-Dihydroxyphenylacetaldehyde:NADP+ oxidoreductase; 3,4-Dihydroxyphenylacetaldehyde + NADP+ + H2O <=> 3,4-Dihydroxyphenylacetate + NADPH + H+
R03304 S-Adenosyl-L-methionine:catechol O-methyltransferase; S-Adenosyl-L-methionine + 3,4-Dihydroxyphenylacetate <=> S-Adenosyl-L-homocysteine + Homovanillate
R03373 4-hydroxyphenyllactate:NAD+ oxidoreductase; (R)-3-(3,4-Dihydroxyphenyl)lactate + NAD+ <=> 3-(3,4-Dihydroxyphenyl)pyruvate + NADH + H+
R04301 S-Adenosyl-L-methionine:catechol O-methyltransferase; S-Adenosyl-L-methionine + Dopamine <=> S-Adenosyl-L-homocysteine + 3-Methoxytyramine
R04379 5-Carboxymethyl-2-hydroxymuconate delta2,delta4-2-oxo,delta3-isomerase; 5-Carboxymethyl-2-hydroxymuconate <=> 5-Carboxy-2-oxohept-3-enedioate
R04881 S-Adenosyl-L-methionine:catechol O-methyltransferase; S-Adenosyl-L-methionine + 3,4-Dihydroxyphenylethyleneglycol <=> S-Adenosyl-L-homocysteine + 3-Methoxy-4-hydroxyphenylethyleneglycol
R04882 3,4-Dihydroxymandelaldehyde:NAD+ oxidoreductase; 3,4-Dihydroxymandelaldehyde + NAD+ + H2O <=> 3,4-Dihydroxymandelate + NADH + H+
R04883 3,4-Dihydroxymandelaldehyde:NADP+ oxidoreductase; 3,4-Dihydroxymandelaldehyde + NADP+ + H2O <=> 3,4-Dihydroxymandelate + NADPH + H+
R04887 S-Adenosyl-L-methionine:catechol O-methyltransferase; S-Adenosyl-L-methionine + 3,4-Dihydroxymandelate <=> S-Adenosyl-L-homocysteine + 3-Methoxy-4-hydroxymandelate
R04888 3-Methoxy-4-hydroxyphenylacetaldehyde:NAD+ oxidoreductase; 3-Methoxy-4-hydroxyphenylacetaldehyde + NAD+ + H2O <=> Homovanillate + NADH + H+
R04889 3-Methoxy-4-hydroxyphenylacetaldehyde:NADP+ oxidoreductase; 3-Methoxy-4-hydroxyphenylacetaldehyde + NADP+ + H2O <=> Homovanillate + NADPH + H+
R04891 3-Methoxy-4-hydroxyphenylglycolaldehyde:NAD+ oxidoreductase; 3-Methoxy-4-hydroxyphenylglycolaldehyde + NAD+ + H2O <=> 3-Methoxy-4-hydroxymandelate + NADH + H+
R04892 3-Methoxy-4-hydroxyphenylglycolaldehyde:NADP+ oxidoreductase; 3-Methoxy-4-hydroxyphenylglycolaldehyde + NADP+ + H2O <=> 3-Methoxy-4-hydroxymandelate + NADPH + H+
